# Supplementary material for: Quantitative Proteomics of Spodoptera frugiperda Cells during Growth and Baculovirus Infection
Source: PLoS One. 2011 Oct 18;6(10):e26444. doi: 10.1371/journal.pone.0026444 (PMC3196586; doi:10.1371/journal.pone.0026444)
Supplement: Table S1 — Complete set of identified proteins with NCBI identifiers, species, PIRSF and GO assignments. (XLS) [file pone.0026444.s004.xls]

## Sheet: Complete
Table S1	Complete set of identified proteins with NCBI identifiers, species, PIRSF and GO assignments.
Species	Name	GI number	Version number	PIRSF	GO Function	Go Component	GO Process	KEGG pathway	Number of hits
Aedes aegypti	60S ribosomal protein L23	157108448	XP_001650232.1	SF002182 - ribosomal protein, L14p/L14a/L23e/organellar L14 types [Validated]	0005198: structural molecule activity	0044464: cell part; 0005840: ribosome; 0030529: ribonucleoprotein complex	0006412: translation	aag03010	12
Anopheles albimanus	Heat shock protein 70 B2	1170377	P41827.1	SF002581 - chaperone HSP70	0000166: nucleotide binding; 0001882: nucleoside binding		0050896: response to stimulus		8
Anopheles albimanus	Heat shock protein 82	1066807	AAB05638.1	SF002583 - heat shock protein, HSP90/HTPG types [Validated]	0000166: nucleotide binding; 0001882: nucleoside binding; 0005515: protein binding	0005737: cytoplasm	0050896: response to stimulus; 0006457: protein folding		12
Anopheles arabiensis	ENSANGG00000017398 protein (Fragment)	187447182	CAO84905.1		0000166: nucleotide binding; 0001882: nucleoside binding				1
Anopheles atroparvus	Arginine kinase (Fragment)	284159513	ADB80247.1		0003824: catalytic activity; 0016740: transferase activity				2
Anopheles darlingi	60S acidic ribosomal protein P2	208657571	ACI30082.1		0005198: structural molecule activity	0044464: cell part; 0005840: ribosome	0006412: translation		7
Anopheles darlingi	60S ribosomal protein L22	208657543	ACI30068.1		0005198: structural molecule activity	0044464: cell part; 0005840: ribosome; 0030529: ribonucleoprotein complex	0006412: translation		1
Anopheles gambiae	60S ribosomal protein L5	2809379	AAB97731.1	SF002169 - ribosomal protein L5/L18p [Validated]	0005198: structural molecule activity; 0003676: nucleic acid binding	0005737: cytoplasm; 0044464: cell part; 0005840: ribosome; 0030529: ribonucleoprotein complex	0006412: translation	aga03010	5
Anopheles gambiae str. PEST	Enolase	58390364	XP_317672.2	SF001400 - enolase [Validated]	0043167: ion binding; 0016829: lyase activity	0005737: cytoplasm; 0043234: protein complex; 0009986: cell surface	0005975: carbohydrate metabolic process; 0006066: alcohol metabolic process; 0006091: generation of precursor metabolites and energy	aga00010; aga01100; aga03018	9
Anopheles gambiae str. PEST	AGAP006366-PD	158295748	XP_001688857.1	SF000157 - 2-oxoglutarate dehydrogenase, E1 component [Validated]	0016491: oxidoreductase activity; 0019842: vitamin binding; 0048037: cofactor binding		0005975: carbohydrate metabolic process; 0006066: alcohol metabolic process; 0006091: generation of precursor metabolites and energy; 0008152: metabolic process	aga00020; aga00310; aga00380; aga01100	1
Anopheles gambiae str. PEST	Glyceraldehyde-3-phosphate dehydrogenase	58391523	XP_318655.2	SF000149 - glyceraldehyde-3-phosphate dehydrogenase [Validated]	0003824: catalytic activity; 0005488: binding; 0016491: oxidoreductase activity; 0000166: nucleotide binding; 0048037: cofactor binding	0005737: cytoplasm	0005975: carbohydrate metabolic process; 0006066: alcohol metabolic process; 0006091: generation of precursor metabolites and energy; 0008152: metabolic process; 0055114: oxidation reduction	aga00010; aga01100	11
Anopheles gambiae str. PEST	Citrate synthase	158300600	XP_320478.4	SF001369 - citrate synthase [Validated]	0016740: transferase activity		0005975: carbohydrate metabolic process; 0045333: cellular respiration; 0051186: cofactor metabolic process	aga00020; aga00630; aga01100	3
Anopheles gambiae str. PEST	Ribonucleoside-diphosphate reductase (Fragment)	158299261	XP_554103.3		0000166: nucleotide binding; 0001882: nucleoside binding; 0016491: oxidoreductase activity; 0005515: protein binding	0005737: cytoplasm; 0043234: protein complex	0006260: DNA replication; 0055114: oxidation reduction	aga00230; aga00240; aga00480; aga01100	4
Anopheles gambiae str. PEST	Histone H2B	58374842	XP_306255.2	SF002050 - histone H2B [Validated]	0003676: nucleic acid binding	0005634: nucleus; 0043234: protein complex; 0000786: nucleosome; 0005737: cytoplasm	0006323: DNA packaging; 0051276: chromosome organization; 0065003: macromolecular complex assembly		8
Anopheles gambiae str. PEST	AGAP005221-PA	158292802	XP_314123.4		0016740: transferase activity; 0003676: nucleic acid binding		0006396: RNA processing; 0042254: ribosome biogenesis		3
Anopheles gambiae str. PEST	AGAP007218-PA	158286045	XP_308567.4	SF006552 - translation initiation factor eIF-2 beta chain	0003676: nucleic acid binding		0006412: translation		4
Anopheles gambiae str. PEST	AGAP010216-PA (Fragment)	58392479	XP_319401.2	SF002175 - ribosomal protein L24	0005198: structural molecule activity	0044464: cell part; 0005840: ribosome	0006412: translation	aga03010	10
Anopheles gambiae str. PEST	40S ribosomal protein S12	58377365	XP_309573.2	SF002132 - ribosomal protein S12	0005198: structural molecule activity	0044464: cell part; 0005840: ribosome; 0030529: ribonucleoprotein complex	0006412: translation	aga03010	12
Anopheles gambiae str. PEST	40S ribosomal protein S14b	58383567	XP_312618.2	SF002131 - ribosomal protein, S11p/S11a/S14e/organellar S11 types [Validated]	0005198: structural molecule activity	0044464: cell part; 0005840: ribosome; 0030529: ribonucleoprotein complex	0006412: translation	aga03010	12
Anopheles gambiae str. PEST	AGAP008329-PA	57914573	XP_555129.1	SF002122 - ribosomal protein, S7p/S7a/S5e/organellar S7 types [Validated]	0005198: structural molecule activity; 0003676: nucleic acid binding	0044464: cell part; 0005840: ribosome; 0030529: ribonucleoprotein complex; 0015935: small ribosomal subunit	0006412: translation	aga03010	11
Anopheles gambiae str. PEST	Ribosomal protein S27	31199327	XP_308611.1	SF002154 - ribosomal protein, S27a/S27e types [Validated]	0005198: structural molecule activity; 0043167: ion binding	0044464: cell part; 0005840: ribosome; 0030529: ribonucleoprotein complex	0006412: translation	aga03010	1
Anopheles gambiae str. PEST	Elongation factor 1-alpha	57966984	XP_562379.1	SF003007 - translation elongation factor Tu [Validated]	0016787: hydrolase activity; 0000166: nucleotide binding; 0003676: nucleic acid binding	0005737: cytoplasm	0006412: translation		12
Anopheles gambiae str. PEST	Elongation factor Tu	158286472	XP_308774.4	SF003007 - translation elongation factor Tu [Validated]	0016787: hydrolase activity; 0000166: nucleotide binding; 0003676: nucleic acid binding	0044464: cell part	0006412: translation		1
Anopheles gambiae str. PEST	AGAP011203-PA	58377148	XP_309438.2		0005488: binding; 0003676: nucleic acid binding; 0005515: protein binding		0006412: translation; 0016070: RNA metabolic process		4
Anopheles gambiae str. PEST	AGAP010310-PA	31236922	XP_319502.1	SF003055 - peptide chain release factor, subunit 1 [Validated]	0003676: nucleic acid binding	0005737: cytoplasm	0006412: translation; 0022411: cellular component disassembly		2
Anopheles gambiae str. PEST	AGAP001502-PA	118794614	XP_321619.3	SF003110 - chaperonin GroES	0000166: nucleotide binding; 0001882: nucleoside binding	0005737: cytoplasm	0006457: protein folding		2
Anopheles gambiae str. PEST	AGAP010876-PA (Fragment)	158287949	XP_309825.4		0000166: nucleotide binding; 0001882: nucleoside binding; 0005515: protein binding		0006457: protein folding	aga03018	11
Anopheles gambiae str. PEST	AGAP004212-PA	31208299	XP_313116.1	SF002356 - calreticulin [Validated]	0043167: ion binding; 0005515: protein binding	0005783: endoplasmic reticulum	0006457: protein folding	aga04141; aga04145	1
Anopheles gambiae str. PEST	AGAP003277-PA	31197673	XP_307784.1	SF001187 - Pepsin	0008233: peptidase activity; 0016787: hydrolase activity		0006508: proteolysis	aga04142	2
Anopheles gambiae str. PEST	Proteasome subunit alpha type	31211921	XP_314945.1	SF001212 - multicatalytic endopeptidase complex chain C9	0008233: peptidase activity; 0016787: hydrolase activity	0005737: cytoplasm; 0000502: proteasome complex; 0005634: nucleus	0006508: proteolysis; 0009057: macromolecule catabolic process	aga03050	7
Anopheles gambiae str. PEST	Proteasome subunit alpha type	57905120	XP_550819.1	SF001212 - multicatalytic endopeptidase complex chain C9	0008233: peptidase activity; 0016787: hydrolase activity	0005737: cytoplasm; 0000502: proteasome complex; 0005634: nucleus	0006508: proteolysis; 0009057: macromolecule catabolic process	aga03050	8
Anopheles gambiae str. PEST	AGAP003398-PA (Fragment)	158290080	XP_558852.3	SF001264 - inorganic pyrophosphatase	0043167: ion binding; 0016787: hydrolase activity	0005737: cytoplasm	0006793: phosphorus metabolic process	aga00190	6
Anopheles gambiae str. PEST	ADP,ATP carrier protein 1	58378714	XP_308964.2	SF002458 - ADP,ATP carrier protein	0005488: binding; 0005215: transporter activity	0005739: mitochondrion; 0016020: membrane	0006810: transport		12
Anopheles gambiae str. PEST	AGAP001957-PA	158301401	XP_321106.4	SF015478 - phosphatidylinositol transfer protein [Validated]		0044464: cell part	0006810: transport		6
Anopheles gambiae str. PEST	V-type proton ATPase catalytic subunit A	31207753	XP_312843.1	SF001291 - vacuolar H(+)-transporting ATPase 69K chain	0000166: nucleotide binding; 0001882: nucleoside binding; 0005215: transporter activity; 0016787: hydrolase activity	0016469: proton-transporting two-sector ATPase complex	0006810: transport; 0006811: ion transport; 0006818: hydrogen transport; 0009117: nucleotide metabolic process; 0046483: heterocycle metabolic process	aga00190; aga01100; aga04145	7
Anopheles gambiae str. PEST	AGAP008622-PA (Fragment)	158293363	XP_314718.4		0000166: nucleotide binding; 0005198: structural molecule activity	0043234: protein complex; 0005856: cytoskeleton	0008150: biological_process; 0051258: protein polymerization		6
Anopheles gambiae str. PEST	AGAP005293-PB	158287025	XP_001688163.1	SF002306 - tubulin	0016787: hydrolase activity; 0000166: nucleotide binding; 0005198: structural molecule activity	0043234: protein complex; 0005856: cytoskeleton	0008150: biological_process; 0051258: protein polymerization		1
Anopheles gambiae str. PEST	AGAP003237-PA (Fragment)	158291439	XP_563022.3	SF002306 - tubulin	0016787: hydrolase activity; 0000166: nucleotide binding; 0005198: structural molecule activity	0043234: protein complex; 0005856: cytoskeleton	0008150: biological_process; 0051258: protein polymerization		7
Anopheles gambiae str. PEST	AGAP010510-PA	158293146	XP_314483.4	SF002306 - tubulin	0016787: hydrolase activity; 0000166: nucleotide binding; 0005198: structural molecule activity	0043234: protein complex; 0005856: cytoskeleton	0008150: biological_process; 0051258: protein polymerization	aga04145	4
Anopheles gambiae str. PEST	AGAP001257-PA	118795048	XP_321892.3	SF000806 - UTP--glucose-1-phosphate uridylyltransferase [Validated]	0016740: transferase activity		0008152: metabolic process	aga00040; aga00052; aga00500; aga00520; aga01100	2
Anopheles gambiae str. PEST	AGAP001299-PA	158302261	XP_001689367.1		0016740: transferase activity		0008152: metabolic process	aga00051; aga00520; aga01100	1
Anopheles gambiae str. PEST	6-phosphogluconate dehydrogenase, decarboxylating	158291584	XP_313091.4	SF000109 - phosphogluconate dehydrogenase (decarboxylating) [Validated]	0003824: catalytic activity; 0005488: binding; 0000166: nucleotide binding; 0048037: cofactor binding; 0016491: oxidoreductase activity		0008152: metabolic process; 0005975: carbohydrate metabolic process; 0006066: alcohol metabolic process; 0009117: nucleotide metabolic process; 0051186: cofactor metabolic process; 0055114: oxidation reduction	aga00030; aga00480; aga01100	1
Anopheles gambiae str. PEST	AGAP011830-PA (Fragment)	158300873	XP_320685.3	SF015578 - myo-inositol-1-phosphate synthase [Validated]	0003824: catalytic activity; 0005488: binding; 0016853: isomerase activity		0008152: metabolic process; 0005975: carbohydrate metabolic process; 0006066: alcohol metabolic process; 0044255: cellular lipid metabolic process	aga00562; aga01100	5
Anopheles gambiae str. PEST	Adenosylhomocysteinase	58381447	XP_311257.2	SF001109 - adenosylhomocysteine hydrolase, SAHH type [Validated]	0003824: catalytic activity; 0005488: binding; 0016787: hydrolase activity		0008152: metabolic process; 0006730: one-carbon metabolic process	aga00270; aga00450; aga01100	7
Anopheles gambiae str. PEST	Calcium-transporting ATPase sarcoplasmic/endoplasmic reticulum type	158295513	XP_316251.4	SF001297 - Na(+)/K(+)-transporting ATPase alpha chain	0003824: catalytic activity; 0000166: nucleotide binding; 0001882: nucleoside binding; 0005215: transporter activity; 0016787: hydrolase activity; 0043167: ion binding	0005783: endoplasmic reticulum; 0016020: membrane	0008152: metabolic process; 0009117: nucleotide metabolic process; 0046483: heterocycle metabolic process; 0006810: transport; 0006811: ion transport		4
Anopheles gambiae str. PEST	AGAP000287-PA (Fragment)	119115010	XP_310834.3		0003824: catalytic activity; 0005488: binding; 0016491: oxidoreductase activity; 0043167: ion binding		0008152: metabolic process; 0055114: oxidation reduction		3
Anopheles gambiae str. PEST	AGAP009176-PA	158299938	XP_319941.4	SF000453 - fatty-acid synthase	0003824: catalytic activity; 0005488: binding; 0016740: transferase activity; 0016787: hydrolase activity; 0016491: oxidoreductase activity; 0005215: transporter activity; 0043167: ion binding; 0048037: cofactor binding		0008152: metabolic process; 0055114: oxidation reduction	aga00061; aga01100	4
Anopheles gambiae str. PEST	AGAP003578-PA	158291795	XP_313331.4	SF000147 - NAD-dependent aldehyde dehydrogenase [Validated]	0016491: oxidoreductase activity		0008152: metabolic process; 0055114: oxidation reduction	aga00010; aga00053; aga00071; aga00280; aga00310; aga00330; aga00340; aga00380; aga00410; aga00561; aga00620; aga00640; aga00903; aga01100	4
Anopheles gambiae str. PEST	AGAP011174-PA	58377204	XP_309476.2	SF001171 - ATP-dependent 26S proteinase	0000166: nucleotide binding; 0001882: nucleoside binding; 0016787: hydrolase activity	0005737: cytoplasm	0009057: macromolecule catabolic process; 0019538: protein metabolic process	aga03050	10
Anopheles gambiae str. PEST	ATP synthase subunit alpha	58385536	XP_314018.2	SF001274 - F-type ATP synthase, alpha/beta subunits/V-type ATPase, subunit B	0000166: nucleotide binding; 0001882: nucleoside binding; 0005215: transporter activity; 0016787: hydrolase activity	0016469: proton-transporting two-sector ATPase complex	0009117: nucleotide metabolic process; 0046483: heterocycle metabolic process; 0006810: transport; 0006811: ion transport; 0006818: hydrogen transport	aga00190; aga01100	12
Anopheles gambiae str. PEST	AGAP003021-PA	118781781	XP_311856.3	SF002290 - clathrin heavy chain [Validated]	0005488: binding; 0005198: structural molecule activity; 0005515: protein binding	0005794: Golgi apparatus; 0016020: membrane; 0031982: vesicle; 0043234: protein complex; 0005737: cytoplasm	0016192: vesicle-mediated transport; 0015031: protein transport; 0051641: cellular localization	aga04142; aga04144	3
Anopheles gambiae str. PEST	AGAP004002-PA	58391242	XP_318461.2	SF003112 - chaperonin GroEL	0000166: nucleotide binding; 0001882: nucleoside binding; 0005515: protein binding	0005737: cytoplasm	0019538: protein metabolic process; 0006457: protein folding	aga03018	12
Anopheles gambiae str. PEST	T-complex protein 1 subunit alpha	158291637	XP_313154.4	SF002584 - molecular chaperone t-complex-type	0000166: nucleotide binding; 0001882: nucleoside binding; 0005515: protein binding	0005737: cytoplasm	0019538: protein metabolic process; 0006457: protein folding		2
Anopheles gambiae str. PEST	AGAP002759-PA	158290572	XP_312164.4	SF002584 - molecular chaperone t-complex-type	0000166: nucleotide binding; 0001882: nucleoside binding; 0005515: protein binding		0019538: protein metabolic process; 0006457: protein folding		1
Anopheles gambiae str. PEST	AGAP003592-PA	31208765	XP_313349.1	SF002168 - acidic ribosomal protein P0	0005198: structural molecule activity	0044464: cell part; 0005840: ribosome; 0030529: ribonucleoprotein complex	0042254: ribosome biogenesis; 0006412: translation	aga03010	11
Anopheles gambiae str. PEST	AGAP005160-PC	31210169	XP_314051.1	SF037169 - small GTPase, Rho type [Validated]	0000166: nucleotide binding	0044464: cell part; 0016020: membrane	0050789: regulation of biological process	aga04144; aga04310; aga04350	3
Anopheles gambiae str. PEST	AGAP012108-PA (Fragment)	158300527	XP_320421.3	SF037165 - ras protein	0016787: hydrolase activity; 0000166: nucleotide binding	0044464: cell part; 0016020: membrane	0050789: regulation of biological process		4
Anopheles gambiae str. PEST	AGAP007393-PA	118778070	XP_564835.2	SF001487 - protein disulfide-isomerase [Validated]	0016853: isomerase activity	0005783: endoplasmic reticulum	0050789: regulation of biological process; 0065008: regulation of biological quality	aga04141	11
Anopheles gambiae str. PEST	AGAP000565-PA	119113490	XP_001237264.1	SF000210 - dihydrolipoamide dehydrogenase	0000166: nucleotide binding; 0001882: nucleoside binding; 0048037: cofactor binding; 0016209: antioxidant activity; 0016491: oxidoreductase activity	0005737: cytoplasm	0050789: regulation of biological process; 0065008: regulation of biological quality; 0055114: oxidation reduction	aga00240	11
Anopheles gambiae str. PEST	Heat shock protein 83	118778689	XP_308800.3	SF002583 - heat shock protein, HSP90/HTPG types [Validated]	0000166: nucleotide binding; 0001882: nucleoside binding; 0005515: protein binding	0005737: cytoplasm	0050896: response to stimulus; 0006457: protein folding	aga04141; aga04914	3
Anopheles gambiae str. PEST	AGAP000672-PA	58381374	XP_311198.2	SF006641 - GTP-dependent nucleic acid-binding protein, EngD type [Predicted]	0000166: nucleotide binding	0044464: cell part			3
Anopheles gambiae str. PEST	AGAP004944-PA	118785980	XP_315042.3	SF002581 - chaperone HSP70	0000166: nucleotide binding; 0001882: nucleoside binding			aga03040; aga04141; aga04144	6
Anopheles gambiae str. PEST	AGAP010331-PA	158293941	XP_315285.3	SF006397 - heat shock protein, Hsp110 type [Validated]	0000166: nucleotide binding; 0001882: nucleoside binding				9
Anopheles gambiae str. PEST	AGAP007523-PA	158285519	XP_001687903.1	SF002328 - myosin heavy chain	0000166: nucleotide binding; 0001882: nucleoside binding; 0003774: motor activity; 0005515: protein binding	0005856: cytoskeleton; 0043234: protein complex			8
Anopheles gambiae str. PEST	AGAP009075-PA (Fragment)	158299806	XP_319825.4		0000166: nucleotide binding; 0001882: nucleoside binding; 0004386: helicase activity; 0003676: nucleic acid binding			aga03040	2
Anopheles gambiae str. PEST	AGAP004765-PA	158297905	XP_318051.4		0000166: nucleotide binding; 0001882: nucleoside binding; 0004386: helicase activity; 0003676: nucleic acid binding; 0016787: hydrolase activity				2
Anopheles gambiae str. PEST	AGAP009135-PA (Fragment)	158299881	XP_319893.3	SF003023 - translation initiation factor eIF-4A	0000166: nucleotide binding; 0001882: nucleoside binding; 0004386: helicase activity; 0003676: nucleic acid binding; 0016787: hydrolase activity			aga03018	7
Anopheles gambiae str. PEST	AGAP002374-PA (Fragment)	158291068	XP_563821.3		0000166: nucleotide binding; 0003676: nucleic acid binding			aga03040	11
Anopheles gambiae str. PEST	AGAP012103-PA (Fragment)	118792630	XP_320427.3		0003676: nucleic acid binding				6
Anopheles gambiae str. PEST	AGAP011092-PA	119113388	XP_309558.3	SF002074 - polyadenylate-binding protein	0003676: nucleic acid binding; 0000166: nucleotide binding				7
Anopheles gambiae str. PEST	AGAP005627-PA	118786767	XP_315641.3	SF000730 - creatine kinase	0003824: catalytic activity; 0000166: nucleotide binding; 0001882: nucleoside binding; 0016740: transferase activity			aga00330; aga01100	5
Anopheles gambiae str. PEST	AGAP009105-PA	158299837	XP_319856.4		0005488: binding			aga04310; aga04350	3
Anopheles gambiae str. PEST	AGAP007643-PA	57971398	XP_564587.1	SF000868 - 14-3-3 protein [Validated]	0005515: protein binding				11
Anopheles gambiae str. PEST	AGAP001151-PA	58396588	XP_322009.2	SF000868 - 14-3-3 protein [Validated]	0005515: protein binding				1
Anopheles gambiae str. PEST	Serine/threonine-protein phosphatase	158299221	XP_319345.3	SF000908 - serine/threonine-protein phosphatase, conventional type [Validated]	0016787: hydrolase activity			aga04310; aga04350	6
Anopheles gambiae str. PEST	AGAP008896-PA	158299538	XP_319643.4	SF005108 - dynamin-related, VPS1	0016787: hydrolase activity; 0000166: nucleotide binding			aga04144	1
Anopheles gambiae str. PEST	AGAP006686-PA	31218879	XP_316724.1	SF002295 - spectrin alpha chain	0043167: ion binding				2
Anopheles gambiae str. PEST	AGAP008366-PA (Fragment)	158296746	XP_555086.3			0005576: extracellular region			1
Anopheles gambiae str. PEST	Translationally-controlled tumor protein homolog	58382906	XP_312257.2	SF001898 - translationally-controlled tumor protein (TCTP)		0005737: cytoplasm			9
Anopheles gambiae str. PEST	AGAP006766-PA	58378742	XP_308979.2	SF015901 - nascent polypeptide-associated complex, alpha subunit [Validated]					5
Anopheles gambiae str. PEST	AGAP000739-PA	58381477	XP_311275.2	SF002130 - ribosomal protein S10				aga03010	2
Anopheles gambiae str. PEST	AGAP002437-PA	58383386	XP_312508.2					aga03010	7
Anopheles gambiae str. PEST	AGAP006117-PA	58388285	XP_316177.2	SF002076 - prolactin-induced T cell protein c15					1
Anopheles gambiae str. PEST	AGAP010173-PA	58392406	XP_319347.2						12
Anopheles gambiae str. PEST	Ubiquitin-fold modifier 1 precursor	118794866	XP_321781.3	SF038027 - ubiquitin-fold modifier 1 [Validated]					10
Anopheles gambiae str. PEST	AGAP002287-PA (Fragment)	158284799	XP_307891.4						1
Anopheles gambiae str. PEST	AGAP006935-PA	158286591	XP_001688100.1						11
Anopheles gambiae str. PEST	AGAP002509-PA (Fragment)	158290890	XP_312429.4						2
Anopheles gambiae str. PEST	AGAP003228-PA	158291425	XP_312936.3	SF003348 - MSI1 protein					8
Anopheles gambiae str. PEST	AGAP005739-PA	158294679	XP_315753.4						1
Anopheles gambiae str. PEST	AGAP010138-PA (Fragment)	158299174	XP_319293.4	SF004681 - UCP004681					1
Anopheles gambiae str. PEST	AGAP011938-PA	158300735	XP_320593.4	SF002282 - cytoskeletal keratin					8
Anopheles merus	Triosephosphate isomerase (Fragment)	2501310	P91895.1	SF001477 - triose-phosphate isomerase	0003824: catalytic activity; 0016853: isomerase activity		0005975: carbohydrate metabolic process; 0006066: alcohol metabolic process; 0006091: generation of precursor metabolites and energy; 0006629: lipid metabolic process; 0008152: metabolic process; 0006082: organic acid metabolic process; 0042180: cellular ketone metabolic process; 0009117: nucleotide metabolic process; 0051186: cofactor metabolic process; 0044255: cellular lipid metabolic process		1
Bombyx mori	Phosphorylase	182509200	NP_001116811.1	SF000460 - glucan phosphorylase [Validated]	0019842: vitamin binding; 0048037: cofactor binding; 0016740: transferase activity		0005975: carbohydrate metabolic process		6
Bombyx mori	Pyruvate kinase	112982707	NP_001036906.1	SF000678 - pyruvate kinase [Predicted]	0003824: catalytic activity; 0043167: ion binding; 0016740: transferase activity		0005975: carbohydrate metabolic process; 0006066: alcohol metabolic process; 0006091: generation of precursor metabolites and energy		12
Bombyx mori	Enolase	148298800	NP_001091831.1	SF001400 - enolase [Validated]	0043167: ion binding; 0016829: lyase activity	0005737: cytoplasm; 0043234: protein complex; 0009986: cell surface	0005975: carbohydrate metabolic process; 0006066: alcohol metabolic process; 0006091: generation of precursor metabolites and energy		10
Bombyx mori	Glucose-6-phosphate isomerase	148298746	NP_001091761.1	SF001482 - glucose-6-phosphate isomerase	0016853: isomerase activity	0005737: cytoplasm	0005975: carbohydrate metabolic process; 0006066: alcohol metabolic process; 0006091: generation of precursor metabolites and energy; 0006082: organic acid metabolic process; 0042180: cellular ketone metabolic process		1
Bombyx mori	Triosephosphate isomerase	187281708	NP_001119730.1	SF001477 - triose-phosphate isomerase	0003824: catalytic activity; 0016853: isomerase activity		0005975: carbohydrate metabolic process; 0006066: alcohol metabolic process; 0006091: generation of precursor metabolites and energy; 0006629: lipid metabolic process; 0008152: metabolic process; 0006082: organic acid metabolic process; 0042180: cellular ketone metabolic process; 0009117: nucleotide metabolic process; 0051186: cofactor metabolic process; 0044255: cellular lipid metabolic process		7
Bombyx mori	Fructose-bisphosphate aldolase	148298685	NP_001091766.1	SF001358 - fructose-bisphosphate aldolase	0016829: lyase activity; 0003824: catalytic activity		0005975: carbohydrate metabolic process; 0006066: alcohol metabolic process; 0006091: generation of precursor metabolites and energy; 0008152: metabolic process		12
Bombyx mori	Malate dehydrogenase	114052561	NP_001040257.1	SF000102 - L-lactate/malate dehydrogenase [Validated]	0003824: catalytic activity; 0005488: binding; 0016491: oxidoreductase activity		0005975: carbohydrate metabolic process; 0006066: alcohol metabolic process; 0006091: generation of precursor metabolites and energy; 0008152: metabolic process; 0045333: cellular respiration; 0051186: cofactor metabolic process; 0055114: oxidation reduction; 0006082: organic acid metabolic process; 0042180: cellular ketone metabolic process		7
Bombyx mori	L-lactate dehydrogenase	156255210	NP_001095933.1	SF000102 - L-lactate/malate dehydrogenase [Validated]	0003824: catalytic activity; 0005488: binding; 0016491: oxidoreductase activity	0005737: cytoplasm	0005975: carbohydrate metabolic process; 0006066: alcohol metabolic process; 0006091: generation of precursor metabolites and energy; 0008152: metabolic process; 0055114: oxidation reduction		10
Bombyx mori	Glyceraldehyde-3-phosphate dehydrogenase	109119903	BAE96011.1	SF000149 - glyceraldehyde-3-phosphate dehydrogenase [Validated]	0003824: catalytic activity; 0005488: binding; 0016491: oxidoreductase activity; 0000166: nucleotide binding; 0048037: cofactor binding	0005737: cytoplasm	0005975: carbohydrate metabolic process; 0006066: alcohol metabolic process; 0006091: generation of precursor metabolites and energy; 0008152: metabolic process; 0055114: oxidation reduction		12
Bombyx mori	Cystathionine gamma-lyase	114051239	NP_001040113.1	SF001434 - cystathionine gamma-synthase [Validated]	0003824: catalytic activity; 0019842: vitamin binding; 0048037: cofactor binding; 0016829: lyase activity		0006082: organic acid metabolic process; 0006519: cellular amino acid and derivative metabolic process; 0009308: amine metabolic process; 0042180: cellular ketone metabolic process		3
Bombyx mori	Serine hydroxymethyltransferase	114052783	NP_001040279.1	SF000412 - serine/glycine hydroxymethyltransferase [Validated]	0003824: catalytic activity; 0016740: transferase activity; 0019842: vitamin binding; 0048037: cofactor binding		0006082: organic acid metabolic process; 0006519: cellular amino acid and derivative metabolic process; 0009308: amine metabolic process; 0042180: cellular ketone metabolic process; 0006730: one-carbon metabolic process		12
Bombyx mori	DNA topoisomerase 2	112983266	NP_001037009.1	SF001510 - type II DNA topoisomerase	0003676: nucleic acid binding; 0000166: nucleotide binding; 0001882: nucleoside binding; 0016853: isomerase activity; 0003674: molecular_function	0005694: chromosome; 0005634: nucleus	0006259: DNA metabolic process; 0006350: transcription; 0016070: RNA metabolic process; 0050789: regulation of biological process		3
Bombyx mori	Nuclear excision repair protein Rad23	283945482	NP_001164652.1		0003676: nucleic acid binding	0005634: nucleus	0006281: DNA repair; 0006508: proteolysis; 0009057: macromolecule catabolic process		1
Bombyx mori	Nucleosome assembly protein	114052018	NP_001040201.1			0005634: nucleus	0006323: DNA packaging; 0051276: chromosome organization; 0065003: macromolecular complex assembly		12
Bombyx mori	RNA binding motif protein	112982916	NP_001037578.1		0003676: nucleic acid binding; 0000166: nucleotide binding	0005737: cytoplasm; 0005634: nucleus	0006396: RNA processing		2
Bombyx mori	Ribosomal protein L10A	112983523	NP_001037147.1	SF002155 - ribosomal protein, L1p/L1a/L10e/organellar L1 types [Validated]	0005198: structural molecule activity; 0003676: nucleic acid binding	0044464: cell part; 0005840: ribosome	0006396: RNA processing; 0006412: translation		7
Bombyx mori	Eukaryotic translation initiation factor 3 subunit D	112983254	NP_001037656.1	SF016281 - translation initiation factor eIF-3, subunit d [Validated]	0003676: nucleic acid binding	0005737: cytoplasm	0006412: translation		10
Bombyx mori	Eukaryotic translation initiation factor 3 subunit H	112983906	NP_001036848.1		0003676: nucleic acid binding	0005737: cytoplasm	0006412: translation		5
Bombyx mori	Eukaryotic translation initiation factor 3 subunit E	112983938	NP_001037404.1	SF016255 - eukaryotic translation initiation factor 3, subunit 6 [Validated]	0003676: nucleic acid binding	0005737: cytoplasm	0006412: translation		5
Bombyx mori	Eukaryotic translation initiation factor 3 subunit I	114051800	NP_001040433.1	SF005593 - TGF-beta receptor interacting protein	0003676: nucleic acid binding	0005737: cytoplasm	0006412: translation		11
Bombyx mori	Eukaryotic translation initiation factor 3 subunit F	114053215	NP_001040528.1	SF038070 - translation initiation factor 3 subunit 5, eukaryotic	0003676: nucleic acid binding	0005737: cytoplasm	0006412: translation		4
Bombyx mori	Elongation factor 1-beta'	112982743	NP_001037556.1	SF003015 - translation elongation factor eEF-1 beta chain	0003676: nucleic acid binding	0005737: cytoplasm; 0043234: protein complex	0006412: translation		11
Bombyx mori	Eukaryotic translation initiation factor 3 subunit C	112983228	NP_001037658.1	SF017001 - eukaryotic translation initiation factor 3, subunit 8	0003676: nucleic acid binding	0005737: cytoplasm; 0043234: protein complex	0006412: translation		12
Bombyx mori	Elongation factor 1 delta	112983886	NP_001036853.1	SF003017 - translation elongation factor eEF-1 beta chain	0003676: nucleic acid binding	0005737: cytoplasm; 0043234: protein complex	0006412: translation		10
Bombyx mori	Elongation factor 1 gamma	112983898	NP_001036852.1	SF003016 - translation elongation factor eEF-1 gamma chain	0003676: nucleic acid binding	0005737: cytoplasm; 0043234: protein complex	0006412: translation		10
Bombyx mori	Eukaryotic translation initiation factor 2 subunit 2	112982928	NP_001037678.1	SF006552 - translation initiation factor eIF-2 beta chain	0003676: nucleic acid binding		0006412: translation		1
Bombyx mori	Sui1	112983000	NP_001037082.1	SF004499 - translation initiation factor 1, eukaryotic type [Validated]	0003676: nucleic acid binding		0006412: translation		10
Bombyx mori	Eukaryotic translation initiation factor 1A	151301107	NP_001093083.1		0003676: nucleic acid binding		0006412: translation		12
Bombyx mori	Eukaryotic translation initiation factor 3 subunit G	95102874	ABF51378.1	SF037949 - translation initiation factor 3, RNA-binding subunit [Validated]	0003676: nucleic acid binding; 0000166: nucleotide binding	0005737: cytoplasm	0006412: translation		6
Bombyx mori	40S ribosomal protein SA	17298117	BAB78527.1	SF002225 - yeast ribosomal protein S1.e	0005198: structural molecule activity	0005737: cytoplasm; 0044464: cell part; 0005840: ribosome; 0030529: ribonucleoprotein complex; 0015935: small ribosomal subunit	0006412: translation		12
Bombyx mori	40S ribosomal protein SA	162952033	NP_001106143.1	SF002225 - yeast ribosomal protein S1.e	0005198: structural molecule activity	0005737: cytoplasm; 0044464: cell part; 0005840: ribosome; 0030529: ribonucleoprotein complex; 0015935: small ribosomal subunit	0006412: translation		4
Bombyx mori	Ribosomal protein L3 (Fragment)	6683575	BAA89259.1		0005198: structural molecule activity	0044464: cell part; 0005840: ribosome	0006412: translation		11
Bombyx mori	Ribosomal protein L4	112982800	NP_001037129.1	SF002156 - ribosomal protein L4, eukaryota type [Validated]	0005198: structural molecule activity	0044464: cell part; 0005840: ribosome	0006412: translation		9
Bombyx mori	Ribosomal protein L8	112983487	NP_001037141.1	SF002158 - ribosomal protein, L2p/L2a/L8e/organellar L2 types [Validated]	0005198: structural molecule activity	0044464: cell part; 0005840: ribosome	0006412: translation		12
Bombyx mori	Ribosomal protein L40	112983712	NP_001037372.1	SF002046 - ubiquitin/ribosomal protein S27a	0005198: structural molecule activity	0044464: cell part; 0005840: ribosome	0006412: translation		2
Bombyx mori	Ribosomal protein S17	112984008	NP_001037267.1	SF002177 - ribosomal protein S17	0005198: structural molecule activity	0044464: cell part; 0005840: ribosome	0006412: translation		7
Bombyx mori	Ribosomal protein L37A	112984128	NP_001037249.1	SF002238 - ribosomal protein, L37Aa/L37Ae/L43e types [Validated]	0005198: structural molecule activity	0044464: cell part; 0005840: ribosome	0006412: translation		4
Bombyx mori	Ribosomal protein L10	160333861	NP_001037048.1	SF005590 - ribosomal protein L10a/L10e types [Validated]	0005198: structural molecule activity	0044464: cell part; 0005840: ribosome	0006412: translation		3
Bombyx mori	Ribosomal P0 protein	37359627	CAD29995.1	SF002168 - acidic ribosomal protein P0	0005198: structural molecule activity	0044464: cell part; 0005840: ribosome; 0030529: ribonucleoprotein complex	0006412: translation		12
Bombyx mori	40S ribosomal protein S14	74904844	Q5UAM9.1	SF002131 - ribosomal protein, S11p/S11a/S14e/organellar S11 types [Validated]	0005198: structural molecule activity	0044464: cell part; 0005840: ribosome; 0030529: ribonucleoprotein complex	0006412: translation		5
Bombyx mori	Ribosomal protein S15A	112982855	NP_001037570.1	SF002126 - 30S ribosomal protein S8 [Validated]	0005198: structural molecule activity	0044464: cell part; 0005840: ribosome; 0030529: ribonucleoprotein complex	0006412: translation		2
Bombyx mori	40S ribosomal protein S28	112982910	NP_001037680.1	SF002151 - ribosomal protein, S2a/S28e types [Validated]	0005198: structural molecule activity	0044464: cell part; 0005840: ribosome; 0030529: ribonucleoprotein complex	0006412: translation		12
Bombyx mori	Ribosomal protein L23	112984274	NP_001037227.1	SF002182 - ribosomal protein, L14p/L14a/L23e/organellar L14 types [Validated]	0005198: structural molecule activity	0044464: cell part; 0005840: ribosome; 0030529: ribonucleoprotein complex	0006412: translation		12
Bombyx mori	40S ribosomal protein S21	112984360	NP_001037207.1	SF002148 - ribosomal protein S21e [Validated]	0005198: structural molecule activity	0044464: cell part; 0005840: ribosome; 0030529: ribonucleoprotein complex	0006412: translation		11
Bombyx mori	60S ribosomal protein L17	112984422	NP_001037165.1	SF002196 - ribosomal protein L17	0005198: structural molecule activity	0044464: cell part; 0005840: ribosome; 0030529: ribonucleoprotein complex	0006412: translation		6
Bombyx mori	60S ribosomal protein L5	112983276	NP_001037008.1	SF002169 - ribosomal protein L5/L18p [Validated]	0005198: structural molecule activity; 0003676: nucleic acid binding	0005737: cytoplasm; 0044464: cell part; 0005840: ribosome; 0030529: ribonucleoprotein complex	0006412: translation		12
Bombyx mori	Ribosomal protein L23A	112984266	NP_001037229.1		0005198: structural molecule activity; 0003676: nucleic acid binding; 0000166: nucleotide binding	0044464: cell part; 0005840: ribosome; 0030529: ribonucleoprotein complex	0006412: translation		12
Bombyx mori	Elongation factor Tu	114052967	NP_001040119.1	SF003007 - translation elongation factor Tu [Validated]	0016787: hydrolase activity; 0000166: nucleotide binding; 0003676: nucleic acid binding	0044464: cell part	0006412: translation		11
Bombyx mori	Alanyl-tRNA synthetase, cytoplasmic	112984224	NP_001037452.1	SF001526 - alanyl-tRNA ligase	0016874: ligase activity; 0000166: nucleotide binding; 0001882: nucleoside binding; 0003676: nucleic acid binding; 0043167: ion binding	0005737: cytoplasm	0006412: translation; 0006082: organic acid metabolic process; 0006519: cellular amino acid and derivative metabolic process; 0009308: amine metabolic process; 0016070: RNA metabolic process; 0042180: cellular ketone metabolic process		2
Bombyx mori	Eukaryotic translation initiation factor 5	112983206	NP_001037662.1		0005488: binding; 0003676: nucleic acid binding; 0005515: protein binding		0006412: translation; 0016070: RNA metabolic process		2
Bombyx mori	Elongation factor 1 alpha	114053033	NP_001040118.1	SF003011 - suppressor 2 protein	0016787: hydrolase activity; 0003676: nucleic acid binding; 0000166: nucleotide binding		0006412: translation; 0022411: cellular component disassembly		12
Bombyx mori	Eukaryotic translation initiation factor 3 subunit B	112983184	NP_001037602.1	SF036424 - translation initiation factor eIF-3b [Validated]	0003676: nucleic acid binding; 0000166: nucleotide binding	0005737: cytoplasm; 0043234: protein complex	0006412: translation; 0050789: regulation of biological process		8
Bombyx mori	Eukaryotic translation initiation factor 3 subunit K	114053117	NP_001040534.1		0005488: binding; 0043021: ribonucleoprotein binding; 0003676: nucleic acid binding	0005737: cytoplasm; 0043234: protein complex; 0005634: nucleus	0006412: translation; 0050789: regulation of biological process		5
Bombyx mori	Calreticulin	28804517	BAC57964.1	SF002356 - calreticulin [Validated]	0043167: ion binding; 0005515: protein binding	0005783: endoplasmic reticulum	0006457: protein folding		8
Bombyx mori	Ubiquitin carrier protein	112983864	NP_001037390.1	SF038857 - ubiquitin-conjugating enzyme E2	0019787: small conjugating protein ligase activity; 0016874: ligase activity		0006464: protein modification process; 0019538: protein metabolic process; 0050789: regulation of biological process		4
Bombyx mori	Proteasome subunit alpha type	114050993	NP_001040146.1	SF001212 - multicatalytic endopeptidase complex chain C9	0008233: peptidase activity; 0016787: hydrolase activity	0005737: cytoplasm; 0000502: proteasome complex; 0005634: nucleus	0006508: proteolysis; 0009057: macromolecule catabolic process		12
Bombyx mori	Proteasome subunit alpha type	114051245	NP_001040387.1	SF001212 - multicatalytic endopeptidase complex chain C9	0008233: peptidase activity; 0016787: hydrolase activity	0005737: cytoplasm; 0000502: proteasome complex; 0005634: nucleus	0006508: proteolysis; 0009057: macromolecule catabolic process		10
Bombyx mori	Proteasome subunit alpha type	114052034	NP_001040204.1	SF001212 - multicatalytic endopeptidase complex chain C9	0008233: peptidase activity; 0016787: hydrolase activity	0005737: cytoplasm; 0000502: proteasome complex; 0005634: nucleus	0006508: proteolysis; 0009057: macromolecule catabolic process		7
Bombyx mori	Proteasome subunit alpha type	114052160	NP_001040459.1	SF001212 - multicatalytic endopeptidase complex chain C9	0008233: peptidase activity; 0016787: hydrolase activity	0005737: cytoplasm; 0000502: proteasome complex; 0005634: nucleus	0006508: proteolysis; 0009057: macromolecule catabolic process		12
Bombyx mori	Proteasome subunit beta type	114052162	NP_001040460.1	SF001212 - multicatalytic endopeptidase complex chain C9	0008233: peptidase activity; 0016787: hydrolase activity	0005737: cytoplasm; 0000502: proteasome complex; 0005634: nucleus	0006508: proteolysis; 0009057: macromolecule catabolic process		3
Bombyx mori	Proteasome subunit alpha type	114052504	NP_001040344.1	SF001212 - multicatalytic endopeptidase complex chain C9	0008233: peptidase activity; 0016787: hydrolase activity	0005737: cytoplasm; 0000502: proteasome complex; 0005634: nucleus	0006508: proteolysis; 0009057: macromolecule catabolic process		12
Bombyx mori	Proteasome subunit beta type	114053073	NP_001040536.1	SF001214 - multicatalytic endopeptidase complex chain C5	0008233: peptidase activity; 0016787: hydrolase activity	0005737: cytoplasm; 0000502: proteasome complex; 0005634: nucleus	0006508: proteolysis; 0009057: macromolecule catabolic process		2
Bombyx mori	Acyl-CoA delta-11 desaturase/conjugase	162809332	NP_001037017.2	SF000344 - acyl-CoA desaturase [Validated]	0043167: ion binding; 0016491: oxidoreductase activity	0016020: membrane; 0005783: endoplasmic reticulum	0006629: lipid metabolic process; 0055114: oxidation reduction; 0006082: organic acid metabolic process; 0042180: cellular ketone metabolic process; 0044255: cellular lipid metabolic process		5
Bombyx mori	Phosphate transport protein	114052589	NP_001040482.1	SF002458 - ADP,ATP carrier protein	0005488: binding	0016020: membrane	0006810: transport		10
Bombyx mori	ADP/ATP translocase	158631166	NP_001037072.1	SF002458 - ADP,ATP carrier protein	0005488: binding; 0005215: transporter activity	0005739: mitochondrion; 0016020: membrane	0006810: transport		8
Bombyx mori	Mitochondrial cytochrome c	194303591	ACF41193.1		0043167: ion binding; 0009055: electron carrier activity; 0046906: tetrapyrrole binding	0005739: mitochondrion; 0016020: membrane	0006810: transport; 0022900: electron transport chain		6
Bombyx mori	RAN binding protein	114051399	NP_001040369.1	SF038002 - Ran-specific GTPase-activating protein			0006810: transport; 0051641: cellular localization		1
Bombyx mori	GTP-binding nuclear protein Ran	114052751	NP_001040274.1	SF037166 - GTP-binding nuclear protein RAN	0016787: hydrolase activity; 0000166: nucleotide binding; 0005515: protein binding	0005634: nucleus	0006810: transport; 0051641: cellular localization; 0050789: regulation of biological process; 0015031: protein transport		12
Bombyx mori	Profilin	112982865	NP_001037108.1	SF002342 - profilin [Validated]	0005515: protein binding	0005737: cytoplasm; 0005856: cytoskeleton	0006996: organelle organization		11
Bombyx mori	Eukaryotic translation initiation factor 6	114052170	NP_001040517.1	SF006413 - translation initiation factor 6 [Validated]	0043021: ribonucleoprotein binding; 0003676: nucleic acid binding		0006996: organelle organization; 0042254: ribosome biogenesis; 0065003: macromolecular complex assembly		11
Bombyx mori	Septin	114052056	NP_001040346.1	SF006698 - septin [Validated]	0000166: nucleotide binding; 0005515: protein binding	0031105: septin complex	0007049: cell cycle		1
Bombyx mori	Beta-tubulin,	2073101	BAA19845.1	SF002306 - tubulin	0016787: hydrolase activity; 0000166: nucleotide binding; 0005198: structural molecule activity	0043234: protein complex; 0005856: cytoskeleton	0008150: biological_process; 0051258: protein polymerization		11
Bombyx mori	Beta-tubulin	112983456	NP_001036888.1	SF002306 - tubulin	0016787: hydrolase activity; 0000166: nucleotide binding; 0005198: structural molecule activity	0043234: protein complex; 0005856: cytoskeleton	0008150: biological_process; 0051258: protein polymerization		7
Bombyx mori	Alpha-tubulin	112983479	NP_001036886.1	SF002306 - tubulin	0016787: hydrolase activity; 0000166: nucleotide binding; 0005198: structural molecule activity	0043234: protein complex; 0005856: cytoskeleton	0008150: biological_process; 0051258: protein polymerization		10
Bombyx mori	Tubulin alpha chain	112983481	NP_001036884.1	SF002306 - tubulin	0016787: hydrolase activity; 0000166: nucleotide binding; 0005198: structural molecule activity	0043234: protein complex; 0005856: cytoskeleton	0008150: biological_process; 0051258: protein polymerization		2
Bombyx mori	Enoyl-CoA hydratase 1	87248109	ABD36107.1	SF001407 - AU-specific RNA-binding protein AUH	0003824: catalytic activity	0005739: mitochondrion	0008152: metabolic process		6
Bombyx mori	Transketolase	114050833	NP_001040158.1	SF000418 - transketolase [Validated]	0003824: catalytic activity		0008152: metabolic process		10
Bombyx mori	Pyruvate dehydrogenase E1 component beta subunit	114052426	NP_001040546.1		0003824: catalytic activity		0008152: metabolic process		3
Bombyx mori	SUMO-1 activating enzyme	114052607	NP_001040485.1		0003824: catalytic activity; 0005488: binding		0008152: metabolic process		2
Bombyx mori	UDP-galactose 4-epimerase	114052166	NP_001040224.1		0003824: catalytic activity; 0005488: binding; 0048037: cofactor binding		0008152: metabolic process		3
Bombyx mori	Acetoacetyl-CoA thiolase	153791621	NP_001093296.1	SF000429 - acetyl-CoA acetyltransferase [Validated]	0003824: catalytic activity; 0016740: transferase activity		0008152: metabolic process		1
Bombyx mori	Transaldolase	114052613	NP_001040544.1	SF000419 - transaldolase [Validated]	0003824: catalytic activity; 0016740: transferase activity	0005737: cytoplasm	0008152: metabolic process; 0005975: carbohydrate metabolic process; 0006066: alcohol metabolic process; 0009117: nucleotide metabolic process; 0051186: cofactor metabolic process		2
Bombyx mori	3-hydroxyisobutyrate dehydrogenase	195963353	NP_001124349.1		0003824: catalytic activity; 0005488: binding; 0016491: oxidoreductase activity; 0000166: nucleotide binding; 0048037: cofactor binding		0008152: metabolic process; 0005975: carbohydrate metabolic process; 0006066: alcohol metabolic process; 0009117: nucleotide metabolic process; 0051186: cofactor metabolic process; 0006082: organic acid metabolic process; 0006519: cellular amino acid and derivative metabolic process; 0009308: amine metabolic process; 0042180: cellular ketone metabolic process; 0055114: oxidation reduction		6
Bombyx mori	6-phosphogluconate dehydrogenase, decarboxylating	114053253	NP_001040525.1	SF000109 - phosphogluconate dehydrogenase (decarboxylating) [Validated]	0003824: catalytic activity; 0005488: binding; 0000166: nucleotide binding; 0048037: cofactor binding; 0016491: oxidoreductase activity		0008152: metabolic process; 0005975: carbohydrate metabolic process; 0006066: alcohol metabolic process; 0009117: nucleotide metabolic process; 0051186: cofactor metabolic process; 0055114: oxidation reduction		5
Bombyx mori	Fumarylacetoacetate hydrolase	114051481	NP_001040300.1	SF015682 - PIRSF015682	0016787: hydrolase activity; 0003824: catalytic activity		0008152: metabolic process; 0006082: organic acid metabolic process; 0006519: cellular amino acid and derivative metabolic process; 0006725: cellular aromatic compound metabolic process; 0009308: amine metabolic process; 0042180: cellular ketone metabolic process		2
Bombyx mori	Glutamate dehydrogenase	114052462	NP_001040245.1	SF000185 - glutamate dehydrogenase [Validated]	0003824: catalytic activity; 0005488: binding; 0016491: oxidoreductase activity		0008152: metabolic process; 0006082: organic acid metabolic process; 0006519: cellular amino acid and derivative metabolic process; 0009308: amine metabolic process; 0042180: cellular ketone metabolic process; 0055114: oxidation reduction		12
Bombyx mori	3-hydroxyacyl-CoA dehydrogenase	114050917	NP_001040414.1	SF000105 - 3-hydroxyacyl-CoA dehydrogenase [Validated]	0003824: catalytic activity; 0005488: binding; 0016491: oxidoreductase activity; 0048037: cofactor binding		0008152: metabolic process; 0006082: organic acid metabolic process; 0042180: cellular ketone metabolic process; 0044255: cellular lipid metabolic process		2
Bombyx mori	Hydroxyacyl-coenzyme A dehydrogenase	114052230	NP_001040132.1	SF001408 - enoyl-CoA hydratase/3-hydroxyacyl-CoA dehydrogenase [Validated]	0003824: catalytic activity; 0005488: binding; 0016829: lyase activity; 0016491: oxidoreductase activity; 0048037: cofactor binding	0005739: mitochondrion; 0043234: protein complex	0008152: metabolic process; 0006082: organic acid metabolic process; 0042180: cellular ketone metabolic process; 0044255: cellular lipid metabolic process; 0055114: oxidation reduction		2
Bombyx mori	Adenosylhomocysteinase	153791817	NP_001093271.1	SF001109 - adenosylhomocysteine hydrolase, SAHH type [Validated]	0003824: catalytic activity; 0005488: binding; 0016787: hydrolase activity		0008152: metabolic process; 0006730: one-carbon metabolic process		12
Bombyx mori	Sarco/endoplasmic reticulum calcium ATPase	256773186	NP_001157948.1		0003824: catalytic activity; 0000166: nucleotide binding; 0001882: nucleoside binding; 0005215: transporter activity; 0016787: hydrolase activity	0016020: membrane	0008152: metabolic process; 0009117: nucleotide metabolic process; 0046483: heterocycle metabolic process; 0006811: ion transport		5
Bombyx mori	Hydroxysteroid dehydrogenase	114051868	NP_001040436.1		0003824: catalytic activity; 0005488: binding; 0005496: steroid binding; 0016491: oxidoreductase activity		0008152: metabolic process; 0055114: oxidation reduction		1
Bombyx mori	3-hydroxyacyl-CoA dehydrogenase	114051676	NP_001040424.1		0003824: catalytic activity; 0005488: binding; 0016491: oxidoreductase activity		0008152: metabolic process; 0055114: oxidation reduction		2
Bombyx mori	NADP-dependent oxidoreductase	148298833	NP_001091765.1	SF000091 - alcohol dehydrogenase	0003824: catalytic activity; 0005488: binding; 0016491: oxidoreductase activity; 0043167: ion binding		0008152: metabolic process; 0055114: oxidation reduction		1
Bombyx mori	Vesicle amine transport protein	153792203	NP_001093281.1		0003824: catalytic activity; 0005488: binding; 0016491: oxidoreductase activity; 0043167: ion binding		0008152: metabolic process; 0055114: oxidation reduction		11
Bombyx mori	Mitochondrial aldehyde dehydrogenase	114051966	NP_001040198.1	SF000147 - NAD-dependent aldehyde dehydrogenase [Validated]	0016491: oxidoreductase activity		0008152: metabolic process; 0055114: oxidation reduction		12
Bombyx mori	Alcohol dehydrogenase	114052488	NP_001040507.1	SF000091 - alcohol dehydrogenase	0003824: catalytic activity; 0005488: binding; 0016491: oxidoreductase activity; 0043167: ion binding		0008152: metabolic process; 0055114: oxidation reduction; 0006066: alcohol metabolic process		5
Bombyx mori	Malic enzyme	153792270	NP_001093280.1	SF000106 - malic enzyme [Validated]	0003824: catalytic activity; 0005488: binding; 0016491: oxidoreductase activity; 0000166: nucleotide binding; 0048037: cofactor binding; 0043167: ion binding		0008152: metabolic process; 0055114: oxidation reduction; 0006082: organic acid metabolic process; 0042180: cellular ketone metabolic process		4
Bombyx mori	26S proteasome regulatory ATPase subunit 10B	114052605	NP_001040484.1	SF001171 - ATP-dependent 26S proteinase	0000166: nucleotide binding; 0001882: nucleoside binding; 0016787: hydrolase activity	0005737: cytoplasm; 0000502: proteasome complex	0009057: macromolecule catabolic process; 0019538: protein metabolic process		4
Bombyx mori	26S protease regulatory subunit 6B	114053311	NP_001040338.1	SF001171 - ATP-dependent 26S proteinase	0008233: peptidase activity; 0000166: nucleotide binding; 0001882: nucleoside binding; 0016787: hydrolase activity	0005737: cytoplasm	0009057: macromolecule catabolic process; 0019538: protein metabolic process		1
Bombyx mori	Nucleoside diphosphate kinase	153791847	NP_001093284.1	SF000735 - nucleoside diphosphate kinase [Validated]	0000166: nucleotide binding; 0001882: nucleoside binding; 0016740: transferase activity	0005737: cytoplasm	0009116: nucleoside metabolic process; 0009117: nucleotide metabolic process; 0046483: heterocycle metabolic process		10
Bombyx mori	Phosphoribosylaminoimidazole carboxylase	114051325	NP_001040376.1		0003824: catalytic activity; 0000166: nucleotide binding; 0001882: nucleoside binding; 0016874: ligase activity; 0016829: lyase activity		0009117: nucleotide metabolic process; 0046483: heterocycle metabolic process		10
Bombyx mori	ATP synthase subunit alpha	114052278	NP_001040233.1	SF001274 - F-type ATP synthase, alpha/beta subunits/V-type ATPase, subunit B	0000166: nucleotide binding; 0001882: nucleoside binding; 0005215: transporter activity; 0016787: hydrolase activity	0016469: proton-transporting two-sector ATPase complex	0009117: nucleotide metabolic process; 0046483: heterocycle metabolic process; 0006810: transport; 0006811: ion transport; 0006818: hydrogen transport		12
Bombyx mori	ATP synthase gamma chain	114051740	NP_001040428.1	SF001280 - F-type ATP synthase, gamma subunit/V-type ATPase, subunit C	0005215: transporter activity; 0016787: hydrolase activity	0016469: proton-transporting two-sector ATPase complex	0009117: nucleotide metabolic process; 0046483: heterocycle metabolic process; 0006810: transport; 0006811: ion transport; 0006818: hydrogen transport		3
Bombyx mori	ATP synthase subunit beta	114052072	NP_001040450.1	SF001274 - F-type ATP synthase, alpha/beta subunits/V-type ATPase, subunit B	0005215: transporter activity; 0016787: hydrolase activity; 0000166: nucleotide binding; 0001882: nucleoside binding	0016469: proton-transporting two-sector ATPase complex	0009117: nucleotide metabolic process; 0046483: heterocycle metabolic process; 0006810: transport; 0006811: ion transport; 0006818: hydrogen transport		11
Bombyx mori	Small GTP-binding protein	112983246	NP_001037010.1	SF001710 - Ras-related protein Rab [Validated]	0000166: nucleotide binding		0015031: protein transport; 0050789: regulation of biological process		7
Bombyx mori	Small GTP binding protein RAB5	112983262	NP_001037614.1	SF001710 - Ras-related protein Rab [Validated]	0000166: nucleotide binding		0015031: protein transport; 0050789: regulation of biological process		11
Bombyx mori	Rab7	114051368	NP_001040368.1	SF001710 - Ras-related protein Rab [Validated]	0000166: nucleotide binding		0015031: protein transport; 0050789: regulation of biological process		1
Bombyx mori	Karyopherin alpha 3	114053323	NP_001040340.1	SF005673 - pendulin	0005488: binding; 0005215: transporter activity	0005737: cytoplasm; 0005643: nuclear pore; 0005634: nucleus	0015031: protein transport; 0051641: cellular localization		6
Bombyx mori	Eukaryotic initiation factor 5C	148298697	NP_001091797.1		0005488: binding; 0003676: nucleic acid binding; 0005515: protein binding		0016070: RNA metabolic process		8
Bombyx mori	Nonclathrin coat protein gamma1-COP	112983936	NP_001036846.1	SF037093 - coatomer, gamma subunit [Validated]	0005488: binding; 0005198: structural molecule activity; 0005515: protein binding	0005737: cytoplasm; 0016020: membrane; 0043234: protein complex; 0005794: Golgi apparatus; 0031982: vesicle	0016192: vesicle-mediated transport; 0015031: protein transport; 0051641: cellular localization		2
Bombyx mori	Clathrin	219362829	NP_001136443.1	SF002290 - clathrin heavy chain [Validated]	0005488: binding; 0005198: structural molecule activity; 0005515: protein binding	0005794: Golgi apparatus; 0016020: membrane; 0031982: vesicle; 0043234: protein complex; 0005737: cytoplasm	0016192: vesicle-mediated transport; 0015031: protein transport; 0051641: cellular localization		8
Bombyx mori	Tudor staphylococcus/micrococcal nuclease	304307739	NP_001182009.1	SF017179 - RNA-induced silencing complex, nuclease component Tudor-SN [Validated]	0016787: hydrolase activity; 0003676: nucleic acid binding; 0005515: protein binding	0031332: RNAi effector complex	0016458: gene silencing		11
Bombyx mori	Chaperonin subunit 6a zeta	114050749	NP_001040108.1	SF002584 - molecular chaperone t-complex-type	0000166: nucleotide binding; 0001882: nucleoside binding; 0005515: protein binding	0005737: cytoplasm	0019538: protein metabolic process; 0006457: protein folding		11
Bombyx mori	Chaperonin containing t-complex polypeptide 1 beta subunit	114051313	NP_001040109.1	SF002584 - molecular chaperone t-complex-type	0000166: nucleotide binding; 0001882: nucleoside binding; 0005515: protein binding	0005737: cytoplasm	0019538: protein metabolic process; 0006457: protein folding		10
Bombyx mori	T-complex protein 1 subunit delta	114052545	NP_001040107.1	SF002584 - molecular chaperone t-complex-type	0000166: nucleotide binding; 0001882: nucleoside binding; 0005515: protein binding	0005737: cytoplasm	0019538: protein metabolic process; 0006457: protein folding		6
Bombyx mori	Chaperonin	120444903	NP_001073348.1	SF002584 - molecular chaperone t-complex-type	0000166: nucleotide binding; 0001882: nucleoside binding; 0005515: protein binding	0005737: cytoplasm	0019538: protein metabolic process; 0006457: protein folding		12
Bombyx mori	BAG domain-containing protein Samui	112983960	NP_001036843.1		0005515: protein binding		0032501: multicellular organismal process; 0032502: developmental process; 0050896: response to stimulus; 0016265: death		1
Bombyx mori	Ribosomal protein L7A	112983462	NP_001037138.1	SF002165 - ribosomal protein, L7Ab/L7Aa/L7Ae/L8e types/H/ACA ribonucleoprotein complex, NHP2 subunit		0005840: ribosome; 0030529: ribonucleoprotein complex	0042254: ribosome biogenesis		11
Bombyx mori	Isocitrate dehydrogenase [NADP]	87248165	ABD36135.1	SF000108 - isocitrate dehydrogenase (NADP) [Validated]	0043167: ion binding; 0016491: oxidoreductase activity; 0000166: nucleotide binding; 0048037: cofactor binding	0005739: mitochondrion	0045333: cellular respiration; 0051186: cofactor metabolic process; 0006082: organic acid metabolic process; 0042180: cellular ketone metabolic process; 0055114: oxidation reduction		6
Bombyx mori	Isocitrate dehydrogenase [NADP]	151301209	NP_001093090.1	SF000108 - isocitrate dehydrogenase (NADP) [Validated]	0043167: ion binding; 0016491: oxidoreductase activity; 0000166: nucleotide binding; 0048037: cofactor binding		0045333: cellular respiration; 0051186: cofactor metabolic process; 0006082: organic acid metabolic process; 0042180: cellular ketone metabolic process; 0055114: oxidation reduction		2
Bombyx mori	ADP-ribosylation factor	148298726	NP_001091755.1	SF001711 - ADP-ribosylation factor	0000166: nucleotide binding	0044464: cell part	0050789: regulation of biological process		6
Bombyx mori	cAMP-dependent protein kinase R2	162462811	NP_001104823.1	SF000548 - cAMP-dependent protein kinase, regulatory subunit [Validated]	0030234: enzyme regulator activity; 0016740: transferase activity	0043234: protein complex	0050789: regulation of biological process; 0006464: protein modification process; 0006793: phosphorus metabolic process		1
Bombyx mori	Thiol peroxiredoxin	112982996	NP_001037083.1	SF000239 - alkyl hydroperoxide reductase C22 protein	0016209: antioxidant activity; 0016491: oxidoreductase activity		0050789: regulation of biological process; 0065008: regulation of biological quality		12
Bombyx mori	Protein disulfide-isomerase like protein ERp57	112983366	NP_001036997.1	SF001487 - protein disulfide-isomerase [Validated]	0016853: isomerase activity	0005783: endoplasmic reticulum	0050789: regulation of biological process; 0065008: regulation of biological quality		12
Bombyx mori	Protein disulfide isomerase	112984454	NP_001037171.1	SF001487 - protein disulfide-isomerase [Validated]	0016853: isomerase activity	0005783: endoplasmic reticulum	0050789: regulation of biological process; 0065008: regulation of biological quality		6
Bombyx mori	Dihydrolipoyl dehydrogenase	112983096	NP_001037054.1	SF000210 - dihydrolipoamide dehydrogenase	0016491: oxidoreductase activity; 0000166: nucleotide binding; 0001882: nucleoside binding; 0048037: cofactor binding	0005737: cytoplasm	0050789: regulation of biological process; 0065008: regulation of biological quality; 0055114: oxidation reduction		4
Bombyx mori	Heat shock 70 kD protein cognate	112984012	NP_001036837.1	SF002581 - chaperone HSP70	0000166: nucleotide binding; 0001882: nucleoside binding		0050896: response to stimulus		12
Bombyx mori	Heat shock protein 70	113676411	NP_001037396.1	SF002581 - chaperone HSP70	0000166: nucleotide binding; 0001882: nucleoside binding		0050896: response to stimulus		1
Bombyx mori	Heat shock protein hsp21.4	112983414	NP_001036985.1	SF036514 - alpha-crystallin-related small heat shock protein [Validated]			0050896: response to stimulus		1
Bombyx mori	90-kDa heat shock protein	112983556	NP_001036876.1	SF002583 - heat shock protein, HSP90/HTPG types [Validated]	0000166: nucleotide binding; 0001882: nucleoside binding; 0005515: protein binding	0005737: cytoplasm	0050896: response to stimulus; 0006457: protein folding		11
Bombyx mori	DnaJ homolog subfamily A member 1	114053203	NP_001040292.1	SF002585 - heat shock protein DnaJ	0000166: nucleotide binding; 0001882: nucleoside binding; 0005515: protein binding; 0043167: ion binding	0005737: cytoplasm	0050896: response to stimulus; 0006457: protein folding		11
Bombyx mori	GTP binding protein	114053313	NP_001040339.1	SF006641 - GTP-dependent nucleic acid-binding protein, EngD type [Predicted]	0000166: nucleotide binding	0044464: cell part			6
Bombyx mori	Dead box protein 4 (Fragment)	4432592	BAA20951.1		0000166: nucleotide binding; 0001882: nucleoside binding; 0004386: helicase activity; 0003676: nucleic acid binding; 0016787: hydrolase activity				1
Bombyx mori	BmVLG protein	112983588	NP_001037347.1	SF001321 - ATP-dependent RNA helicase [Validated]	0000166: nucleotide binding; 0001882: nucleoside binding; 0004386: helicase activity; 0003676: nucleic acid binding; 0016787: hydrolase activity				11
Bombyx mori	Actin, muscle-type A1	187281814	NP_001119724.1	SF002337 - Actin	0000166: nucleotide binding; 0001882: nucleoside binding; 0005515: protein binding	0005737: cytoplasm; 0005856: cytoskeleton			1
Bombyx mori	ATP-binding cassette sub-family F member 2	114053001	NP_001040334.1		0000166: nucleotide binding; 0001882: nucleoside binding; 0016787: hydrolase activity				1
Bombyx mori	Vacuolar protein sorting 4	267844871	NP_001161188.1		0000166: nucleotide binding; 0001882: nucleoside binding; 0016787: hydrolase activity				1
Bombyx mori	Cleavage stimulation factor 64-kDa subunit (Fragment)	102269210	ABF55966.2		0000166: nucleotide binding; 0003676: nucleic acid binding				1
Bombyx mori	Rsf1	112983080	NP_001037670.1		0000166: nucleotide binding; 0003676: nucleic acid binding				8
Bombyx mori	ALY	112983092	NP_001037596.1	SF017673 - PIRSF017673	0000166: nucleotide binding; 0003676: nucleic acid binding				5
Bombyx mori	Rbp1	112983196	NP_001037604.1		0000166: nucleotide binding; 0003676: nucleic acid binding				9
Bombyx mori	Bmsqd-1	112983696	NP_001037323.1	SF002072 - helix-destabilizing protein	0000166: nucleotide binding; 0003676: nucleic acid binding				12
Bombyx mori	Bmp-2	114053173	NP_001040506.1		0000166: nucleotide binding; 0003676: nucleic acid binding				12
Bombyx mori	PTB-associated splicing factor	114326261	NP_001037408.2		0000166: nucleotide binding; 0003676: nucleic acid binding				7
Bombyx mori	HnRNPA/B-like protein	162462398	NP_001104824.1		0000166: nucleotide binding; 0003676: nucleic acid binding				7
Bombyx mori	Transformer-2 protein F	187281433	NP_001119710.1		0000166: nucleotide binding; 0003676: nucleic acid binding				1
Bombyx mori	Lark-PA	112983834	NP_001037293.1		0000166: nucleotide binding; 0003676: nucleic acid binding; 0043167: ion binding				9
Bombyx mori	Loquacious	304307737	NP_001182008.1		0003676: nucleic acid binding	0044464: cell part			10
Bombyx mori	Replication protein A middle subunit	112983110	NP_001036939.1	SF036949 - replication protein A, RPA32 subunit [Validated]	0003676: nucleic acid binding				3
Bombyx mori	Exuperantia	114053141	NP_001040124.1		0003676: nucleic acid binding				7
Bombyx mori	Poly A binding protein	148298695	NP_001091823.1	SF002074 - polyadenylate-binding protein	0003676: nucleic acid binding; 0000166: nucleotide binding				12
Bombyx mori	Selenophosphate synthetase	112983862	NP_001037388.1	SF036407 - selenophosphate synthetase [Validated]	0003824: catalytic activity; 0000166: nucleotide binding; 0001882: nucleoside binding; 0016740: transferase activity				12
Bombyx mori	Arginine kinase	112983926	NP_001037402.1	SF000730 - creatine kinase	0003824: catalytic activity; 0000166: nucleotide binding; 0001882: nucleoside binding; 0016740: transferase activity				4
Bombyx mori	14-3-3 epsilon	148298752	NP_001091764.1	SF000868 - 14-3-3 protein [Validated]	0004497: monooxygenase activity; 0005515: protein binding				12
Bombyx mori	Receptor for activated protein kinase C RACK isoform 1	115345341	NP_001041703.1		0004871: signal transducer activity; 0016740: transferase activity				12
Bombyx mori	Putative signal recognition particle 68 kDa protein	148298713	NP_001091777.1		0005488: binding				1
Bombyx mori	Transitional endoplasmic reticulum ATPase TER94	112983322	NP_001037003.1	SF001172 - AAA ATPase, Nsf/Cdc48/Vcp types [Validated]	0005488: binding; 0000166: nucleotide binding; 0001882: nucleoside binding; 0016787: hydrolase activity				12
Bombyx mori	14-3-3 protein zeta	114050901	NP_001040164.1	SF000868 - 14-3-3 protein [Validated]	0005515: protein binding	0005737: cytoplasm			4
Bombyx mori	14-3-3 protein zeta	206557933	Q2F637.2	SF000868 - 14-3-3 protein [Validated]	0005515: protein binding	0005737: cytoplasm			7
Bombyx mori	Actin-depolymerizing factor 1	153792659	NP_001093278.1	SF002343 - ADF/cofilin [Validated]	0005515: protein binding	0044464: cell part			11
Bombyx mori	Mod(Mdg4)-heS00531	163838692	NP_001106229.1		0005515: protein binding				12
Bombyx mori	Glutathione S-transferase	114052286	NP_001040130.1	SF000503 - glutathione transferase	0016740: transferase activity				1
Bombyx mori	AMP-activated protein kinase beta subunit	158186774	NP_001103403.1	SF037011 - AMP-activated protein kinase, beta-type regulatory subunit [Validated]	0016740: transferase activity				2
Bombyx mori	Lysophospholipase	114052571	NP_001040255.1	SF016033 - esterase [Validated]	0016787: hydrolase activity				2
Bombyx mori	Translation initiation factor 2 gamma subunit	112984508	NP_001037189.1	SF003021 - translation initiation factor eIF-2 gamma chain	0016787: hydrolase activity; 0003676: nucleic acid binding; 0000166: nucleotide binding				5
Bombyx mori	Proteasome 26S non-ATPase subunit 12	114052086	NP_001040208.1	SF006839 - 26S proteasome non-ATPase regulatory subunit 12		0000502: proteasome complex			2
Bombyx mori	Proteasome 26S non-ATPase subunit 7	114052713	NP_001040543.1	SF038070 - translation initiation factor 3 subunit 5, eukaryotic		0000502: proteasome complex			7
Bombyx mori	Translationally-controlled tumor protein homolog	112982880	NP_001037572.1	SF001898 - translationally-controlled tumor protein (TCTP)		0005737: cytoplasm			12
Bombyx mori	Mitochondrial matrix protein p32	87248535	ABD36320.1			0005739: mitochondrion			1
Bombyx mori	Mitochondrial prohibitin complex protein 2	114051710	NP_001040326.1	SF005651 - membrane protease subunits, stomatin/prohibitin homologs [Validated]		0016020: membrane			8
Bombyx mori	Prohibitin protein WPH	114053221	NP_001040289.1	SF005651 - membrane protease subunits, stomatin/prohibitin homologs [Validated]		0016020: membrane			2
Bombyx mori	Transport protein Sec61 beta protein	112983408	NP_001037632.1	SF006398 - preprotein translocase Sec, Sec61-beta subunit [Validated]					3
Bombyx mori		112983600	NP_001037364.1						11
Bombyx mori	SUMO	112983974	NP_001037410.1	SF005358 - small ubiquitin-related modifier 1					12
Bombyx mori	WD repeat domain 61	114051355	NP_001040373.1						2
Bombyx mori	Transgelin	114051357	NP_001040372.1	SF002345 - smooth muscle protein SM22					6
Bombyx mori	Nascent polypeptide associated complex protein alpha subunit	114051461	NP_001040365.1	SF015901 - nascent polypeptide-associated complex, alpha subunit [Validated]					12
Bombyx mori	Glycosyl-phosphatidyl-inositol-anchored protein	114051483	NP_001040301.1						6
Bombyx mori	Stathmin	114052122	NP_001040215.1						12
Bombyx mori	JAB-MPN domain protein	223890174	NP_001138802.1						3
Bombyx mori	Phenylalanyl-tRNA synthetase beta subunit	304571947	NP_001182135.1						4
Bombyx mori NPV	Helicase	1742981	CAA71181.1	SF001315 - AcMNPV helicase	0004386: helicase activity		0000003: reproduction; 0016032: viral reproduction		4
Bombyx mori NPV	GP64/67	9630928	NP_047525.1	SF003640 - baculovirus major envelope glycoprotein		0019012: virion	0000003: reproduction; 0016032: viral reproduction; 0044419: interspecies interaction between organisms		7
Bombyx mori NPV	LEF3	9630874	NP_047471.1	SF016291 - PIRSF016291	0003676: nucleic acid binding		0006350: transcription; 0050789: regulation of biological process		9
Bombyx mori NPV	Early 35 kDa protein	9630936	NP_047533.1	SF003625 - Autographa californica nuclear polyhedrosis virus early 35K protein	0030234: enzyme regulator activity		0016265: death; 0050789: regulation of biological process		4
Bombyx mori NPV	ME53	9630940	NP_047537.1	SF015926 - PIRSF015926	0003676: nucleic acid binding; 0043167: ion binding				1
Bombyx mori NPV	DBP	9630833	NP_047430.1	SF016297 - PIRSF016297					6
Bombyx mori NPV	39K	9630845	NP_047442.1	SF015765 - PIRSF015765					8
Bombyx mori NPV	HE65	9630909	NP_047506.1						2
Drosophila ananassae	GF21662	194765833	XP_001965030.1		0005198: structural molecule activity	0044464: cell part; 0005840: ribosome	0006412: translation	dan03010	10
Drosophila ananassae	GF13028	194754948	XP_001959754.1		0004871: signal transducer activity	0016020: membrane; 0043235: receptor complex	0007155: cell adhesion; 0008150: biological_process		1
Drosophila ananassae	GF13141	194755401	XP_001959980.1	SF001594 - pyruvate carboxylase [Validated]	0003824: catalytic activity; 0000166: nucleotide binding; 0001882: nucleoside binding; 0016874: ligase activity; 0019842: vitamin binding; 0031406: carboxylic acid binding	0005737: cytoplasm	0008152: metabolic process; 0005975: carbohydrate metabolic process; 0006066: alcohol metabolic process; 0006082: organic acid metabolic process; 0042180: cellular ketone metabolic process	dan00020; dan00620; dan01100	1
Drosophila ananassae	GF12053	194754311	XP_001959439.1		0003824: catalytic activity; 0000166: nucleotide binding; 0001882: nucleoside binding; 0005215: transporter activity; 0016787: hydrolase activity	0016020: membrane	0008152: metabolic process; 0009117: nucleotide metabolic process; 0046483: heterocycle metabolic process; 0006811: ion transport		2
Drosophila ananassae	GF11191	194767743	XP_001965974.1	SF002290 - clathrin heavy chain [Validated]	0005488: binding; 0005198: structural molecule activity; 0005515: protein binding	0005794: Golgi apparatus; 0016020: membrane; 0031982: vesicle; 0043234: protein complex; 0005737: cytoplasm	0016192: vesicle-mediated transport; 0015031: protein transport; 0051641: cellular localization	dan04142; dan04144	4
Drosophila ananassae	GF15575	194760922	XP_001962681.1		0000166: nucleotide binding; 0001882: nucleoside binding; 0005515: protein binding	0005737: cytoplasm	0019538: protein metabolic process; 0006457: protein folding		11
Drosophila grimshawi	GH20100	195028680	XP_001987204.1		0000166: nucleotide binding; 0001882: nucleoside binding; 0005515: protein binding		0006457: protein folding	dgr03018	3
Drosophila grimshawi	Ubiquitin carboxyl-terminal hydrolase	195050720	XP_001992953.1		0008233: peptidase activity; 0016787: hydrolase activity		0006508: proteolysis; 0009057: macromolecule catabolic process		1
Drosophila grimshawi	GH21324	195026936	XP_001986371.1	SF001594 - pyruvate carboxylase [Validated]	0003824: catalytic activity; 0000166: nucleotide binding; 0001882: nucleoside binding; 0016874: ligase activity; 0019842: vitamin binding; 0031406: carboxylic acid binding	0005737: cytoplasm	0008152: metabolic process; 0005975: carbohydrate metabolic process; 0006066: alcohol metabolic process; 0006082: organic acid metabolic process; 0042180: cellular ketone metabolic process		3
Drosophila grimshawi	GH16844	195019793	XP_001985056.1	SF003048 - histone acetylase PCAF [Validated]	0016740: transferase activity	0005634: nucleus	0008152: metabolic process; 0006464: protein modification process; 0051276: chromosome organization; 0006350: transcription; 0016070: RNA metabolic process; 0050789: regulation of biological process	dgr04330	1
Drosophila grimshawi	GH11260	195033086	XP_001988617.1		0016829: lyase activity; 0051540: metal cluster binding		0008152: metabolic process; 0045333: cellular respiration; 0051186: cofactor metabolic process	dgr00020; dgr00630; dgr01100	9
Drosophila grimshawi	GH13227	195051749	XP_001993163.1		0016491: oxidoreductase activity		0008152: metabolic process; 0055114: oxidation reduction		9
Drosophila grimshawi	GH14597	195020792	XP_001985269.1		0009055: electron carrier activity; 0016491: oxidoreductase activity		0050789: regulation of biological process; 0065008: regulation of biological quality		8
Drosophila grimshawi	GH23995	195064262	XP_001996531.1		0016853: isomerase activity; 0003676: nucleic acid binding	0005730: nucleolus; 0005732: small nucleolar ribonucleoprotein complex			1
Drosophila grimshawi	GH18932	195036458	XP_001989687.1						1
Drosophila melanogaster	ATP-dependent RNA helicase vasa, isoform A	24584399	NP_723899.1	SF001321 - ATP-dependent RNA helicase [Validated]	0000166: nucleotide binding; 0001882: nucleoside binding; 0003676: nucleic acid binding; 0004386: helicase activity; 0016787: hydrolase activity; 0005515: protein binding	0005737: cytoplasm; 0043232: intracellular non-membrane-bounded organelle	0000003: reproduction; 0007028: cytoplasm organization; 0022607: cellular component assembly; 0032501: multicellular organismal process; 0048469: cell maturation; 0051179: localization; 0051641: cellular localization; 0008283: cell proliferation; 0032502: developmental process; 0006412: translation; 0050789: regulation of biological process; 0032989: cellular component morphogenesis; 0006396: RNA…		1
Drosophila melanogaster	Kinesin heavy chain	17136240	NP_476590.1	SF002309 - kinesin heavy chain	0000166: nucleotide binding; 0001882: nucleoside binding; 0005515: protein binding; 0003774: motor activity	0005739: mitochondrion; 0005856: cytoskeleton; 0043234: protein complex	0000003: reproduction; 0007028: cytoplasm organization; 0022607: cellular component assembly; 0032501: multicellular organismal process; 0048469: cell maturation; 0051641: cellular localization; 0006810: transport; 0032502: developmental process; 0006996: organelle organization; 0051640: organelle localization; 0050789: regulation of biological process; 0032989: cellular component morphogenesis; …		11
Drosophila melanogaster	GH09086p	17137220	NP_477172.1	SF001710 - Ras-related protein Rab [Validated]	0000166: nucleotide binding; 0005515: protein binding		0000003: reproduction; 0007028: cytoplasm organization; 0022607: cellular component assembly; 0032501: multicellular organismal process; 0048469: cell maturation; 0051641: cellular localization; 0015031: protein transport; 0050789: regulation of biological process; 0032502: developmental process; 0006996: organelle organization; 0016192: vesicle-mediated transport; 0046903: secretion		6
Drosophila melanogaster	Tropomyosin-1, isoforms 9A/A/B	24647073	NP_732002.1		0005515: protein binding	0005737: cytoplasm; 0005856: cytoskeleton; 0043232: intracellular non-membrane-bounded organelle	0000003: reproduction; 0007028: cytoplasm organization; 0022607: cellular component assembly; 0032501: multicellular organismal process; 0048469: cell maturation; 0051641: cellular localization; 0050789: regulation of biological process; 0032989: cellular component morphogenesis; 0006936: muscle contraction		1
Drosophila melanogaster	Eukaryotic translation initiation factor 2 subunit 3	24647046	NP_731993.1	SF003021 - translation initiation factor eIF-2 gamma chain	0016740: transferase activity; 0016787: hydrolase activity; 0003676: nucleic acid binding; 0000166: nucleotide binding	0005694: chromosome	0000003: reproduction; 0032501: multicellular organismal process; 0032502: developmental process; 0051301: cell division; 0006350: transcription; 0016070: RNA metabolic process; 0016458: gene silencing; 0006464: protein modification process; 0006730: one-carbon metabolic process; 0051276: chromosome organization; 0006304: DNA modification; 0050789: regulation of biological process; 0006323: DNA p…	dme00310	1
Drosophila melanogaster	Drab11	17137216	NP_477170.1	SF001710 - Ras-related protein Rab [Validated]	0000166: nucleotide binding	0005737: cytoplasm; 0044464: cell part; 0005794: Golgi apparatus; 0031982: vesicle; 0005768: endosome; 0043229: intracellular organelle; 0043005: neuron projection; 0032153: cell division site	0000003: reproduction; 0032501: multicellular organismal process; 0032502: developmental process; 0051301: cell division; 0015031: protein transport; 0007154: cell communication; 0043062: extracellular structure organization; 0050789: regulation of biological process; 0050877: neurological system process; 0065008: regulation of biological quality; 0002376: immune system process; 0050896: response…	dme04144	1
Drosophila melanogaster	LD32469p	21358099	NP_652612.1		0000166: nucleotide binding; 0003676: nucleic acid binding; 0005515: protein binding	0005634: nucleus; 0005694: chromosome	0000375: RNA splicing, via transesterification reactions; 0050789: regulation of biological process	dme03040	4
Drosophila melanogaster	Eukaryotic initiation factor 4A	17136248	NP_476595.1	SF003023 - translation initiation factor eIF-4A	0000166: nucleotide binding; 0001882: nucleoside binding; 0003676: nucleic acid binding; 0004386: helicase activity; 0016787: hydrolase activity	0005856: cytoskeleton; 0043234: protein complex	0000375: RNA splicing, via transesterification reactions; 0050789: regulation of biological process; 0000003: reproduction; 0032501: multicellular organismal process; 0032502: developmental process; 0051301: cell division; 0050896: response to stimulus; 0006412: translation; 0040007: growth; 0006996: organelle organization; 0007049: cell cycle		11
Drosophila melanogaster	CG11266, isoform A	19920866	NP_609095.1		0005515: protein binding; 0003676: nucleic acid binding; 0000166: nucleotide binding	0005681: spliceosomal complex; 0005634: nucleus	0000375: RNA splicing, via transesterification reactions; 0050789: regulation of biological process; 0006396: RNA processing		2
Drosophila melanogaster	Splicing factor U2AF 50 kDa subunit	17136764	NP_476891.1		0003676: nucleic acid binding; 0000166: nucleotide binding; 0005515: protein binding	0030532: small nuclear ribonucleoprotein complex; 0005681: spliceosomal complex; 0005634: nucleus	0000375: RNA splicing, via transesterification reactions; 0050789: regulation of biological process; 0006396: RNA processing; 0006810: transport; 0051641: cellular localization; 0006996: organelle organization; 0007049: cell cycle	dme03040	1
Drosophila melanogaster	Tubulin alpha-1 chain	17136564	NP_476772.1	SF002306 - tubulin	0016787: hydrolase activity; 0000166: nucleotide binding; 0005198: structural molecule activity	0043234: protein complex; 0005856: cytoskeleton	0002376: immune system process; 0050896: response to stimulus; 0051704: multi-organism process; 0008150: biological_process; 0000280: nuclear division; 0007049: cell cycle; 0050789: regulation of biological process; 0051258: protein polymerization; 0006996: organelle organization	dme04145	12
Drosophila melanogaster	Pyruvate kinase	28571814	NP_524448.3	SF000678 - pyruvate kinase [Predicted]	0003824: catalytic activity; 0043167: ion binding; 0000166: nucleotide binding; 0001882: nucleoside binding; 0016740: transferase activity; 0005515: protein binding	0005737: cytoplasm	0005975: carbohydrate metabolic process; 0006066: alcohol metabolic process; 0006091: generation of precursor metabolites and energy	dme00010; dme00230; dme00620; dme01100	11
Drosophila melanogaster	Neural conserved at 73EF, isoform A	24665669	NP_730223.1	SF000157 - 2-oxoglutarate dehydrogenase, E1 component [Validated]	0016491: oxidoreductase activity; 0019842: vitamin binding; 0048037: cofactor binding	0005856: cytoskeleton; 0043234: protein complex	0005975: carbohydrate metabolic process; 0006066: alcohol metabolic process; 0006091: generation of precursor metabolites and energy; 0008152: metabolic process	dme00020; dme00310; dme00380; dme01100	1
Drosophila melanogaster	Fructose-bisphosphate aldolase	7573	CAA42667.1	SF001358 - fructose-bisphosphate aldolase	0005515: protein binding; 0016829: lyase activity; 0003824: catalytic activity		0005975: carbohydrate metabolic process; 0006066: alcohol metabolic process; 0006091: generation of precursor metabolites and energy; 0008152: metabolic process; 0032502: developmental process	dme00010; dme00030; dme00051; dme01100	2
Drosophila melanogaster	Triosephosphate isomerase	28572004	NP_788764.1	SF001477 - triose-phosphate isomerase	0003824: catalytic activity; 0016853: isomerase activity		0005975: carbohydrate metabolic process; 0006066: alcohol metabolic process; 0006091: generation of precursor metabolites and energy; 0050877: neurological system process; 0006629: lipid metabolic process; 0008152: metabolic process; 0006082: organic acid metabolic process; 0042180: cellular ketone metabolic process; 0009117: nucleotide metabolic process; 0051186: cofactor metabolic process; 0032…	dme00010; dme00051; dme00562; dme01100	12
Drosophila melanogaster	Probable arginyl-tRNA synthetase, cytoplasmic	18859963	NP_573081.1	SF001543 - arginine-tRNA ligase	0016874: ligase activity; 0000166: nucleotide binding; 0001882: nucleoside binding	0005737: cytoplasm	0006082: organic acid metabolic process; 0006412: translation; 0006519: cellular amino acid and derivative metabolic process; 0009308: amine metabolic process; 0016070: RNA metabolic process; 0042180: cellular ketone metabolic process	dme00970	5
Drosophila melanogaster	Serine hydroxymethyltransferase	24640005	NP_572278.1	SF000412 - serine/glycine hydroxymethyltransferase [Validated]	0003824: catalytic activity; 0016740: transferase activity; 0019842: vitamin binding; 0048037: cofactor binding; 0005515: protein binding		0006082: organic acid metabolic process; 0006519: cellular amino acid and derivative metabolic process; 0009308: amine metabolic process; 0042180: cellular ketone metabolic process; 0006730: one-carbon metabolic process	dme00260; dme00460; dme00670; dme01100	3
Drosophila melanogaster	Histone H4	17975542	NP_524352.1	SF002052 - histone H4 [Validated]	0003676: nucleic acid binding; 0005515: protein binding	0000786: nucleosome; 0005634: nucleus	0006323: DNA packaging; 0051276: chromosome organization; 0065003: macromolecular complex assembly		5
Drosophila melanogaster	Histone H2A	24585673	NP_724343.1	SF002048 - histone H2A [Validated]	0003676: nucleic acid binding; 0005515: protein binding	0000786: nucleosome; 0005737: cytoplasm; 0005634: nucleus	0006323: DNA packaging; 0051276: chromosome organization; 0065003: macromolecular complex assembly		12
Drosophila melanogaster	40S ribosomal protein S21	24581262	NP_722853.1	SF002148 - ribosomal protein S21e [Validated]	0005198: structural molecule activity; 0043021: ribonucleoprotein binding	0005737: cytoplasm; 0044464: cell part; 0005840: ribosome; 0030529: ribonucleoprotein complex	0006396: RNA processing; 0042254: ribosome biogenesis; 0002376: immune system process; 0032501: multicellular organismal process; 0032502: developmental process; 0008283: cell proliferation; 0050789: regulation of biological process; 0006412: translation	dme03010	12
Drosophila melanogaster	Eukaryotic translation initiation factor 3 subunit I	17648041	NP_523478.1	SF005593 - TGF-beta receptor interacting protein	0003676: nucleic acid binding	0005737: cytoplasm; 0005856: cytoskeleton; 0043234: protein complex	0006412: translation		4
Drosophila melanogaster	Probable elongation factor 1-beta	13124189	O96827.3	SF003015 - translation elongation factor eEF-1 beta chain	0003676: nucleic acid binding	0005737: cytoplasm; 0043234: protein complex	0006412: translation		10
Drosophila melanogaster	Ubiquitin-60S ribosomal protein L40 precursor	17136570	NP_476776.1		0005198: structural molecule activity	0005737: cytoplasm; 0044464: cell part; 0005840: ribosome; 0030529: ribonucleoprotein complex; 0005856: cytoskeleton; 0043234: protein complex; 0005634: nucleus	0006412: translation	dme03010	12
Drosophila melanogaster	40S ribosomal protein S14	17975579	NP_524884.1	SF002131 - ribosomal protein, S11p/S11a/S14e/organellar S11 types [Validated]	0005198: structural molecule activity	0044464: cell part; 0005840: ribosome; 0030529: ribonucleoprotein complex	0006412: translation	dme03010; dme03010	1
Drosophila melanogaster	40S ribosomal protein S23	22024141	NP_610939.2	SF002133 - ribosomal protein, S12p/S12a/S23e/organellar S12 types [Validated]	0005198: structural molecule activity	0044464: cell part; 0005840: ribosome; 0030529: ribonucleoprotein complex; 0015935: small ribosomal subunit	0006412: translation	dme03010	9
Drosophila melanogaster	FI02850p	24650253	NP_651460.2		0005198: structural molecule activity; 0005515: protein binding	0044464: cell part; 0005840: ribosome	0006412: translation	dme03010	2
Drosophila melanogaster	40S ribosomal protein S26	17647893	NP_523595.1	SF002153 - ribosomal protein S26	0005198: structural molecule activity; 0005515: protein binding	0044464: cell part; 0005840: ribosome; 0030529: ribonucleoprotein complex	0006412: translation	dme03010	9
Drosophila melanogaster	Ribosomal protein S27	24649976	NP_651359.1	SF002154 - ribosomal protein, S27a/S27e types [Validated]	0005198: structural molecule activity; 0043167: ion binding	0044464: cell part; 0005840: ribosome; 0030529: ribonucleoprotein complex; 0005737: cytoplasm	0006412: translation	dme03010	12
Drosophila melanogaster	60S ribosomal protein L10	221513692	NP_651954.3	SF005590 - ribosomal protein L10a/L10e types [Validated]	0005198: structural molecule activity	0005737: cytoplasm; 0044464: cell part; 0005840: ribosome; 0030529: ribonucleoprotein complex; 0043025: neuronal cell body	0006412: translation; 0006996: organelle organization; 0007049: cell cycle	dme03010	12
Drosophila melanogaster	40S ribosomal protein S15Aa	17975567	NP_524709.1	SF002126 - 30S ribosomal protein S8 [Validated]	0005198: structural molecule activity	0044464: cell part; 0005840: ribosome; 0030529: ribonucleoprotein complex; 0005737: cytoplasm	0006412: translation; 0006996: organelle organization; 0007049: cell cycle	dme03010	8
Drosophila melanogaster	60S ribosomal protein L3	17737907	NP_524316.1	SF002160 - ribosomal protein L3	0005198: structural molecule activity; 0005515: protein binding	0005737: cytoplasm; 0044464: cell part; 0005840: ribosome; 0030529: ribonucleoprotein complex	0006412: translation; 0006996: organelle organization; 0007049: cell cycle	dme03010	12
Drosophila melanogaster	Elongation factor 2	24585709	NP_525105.2	SF003018 - translation elongation factor 2	0016787: hydrolase activity; 0000166: nucleotide binding; 0003676: nucleic acid binding; 0005515: protein binding	0005737: cytoplasm; 0005856: cytoskeleton; 0043234: protein complex	0006412: translation; 0006996: organelle organization; 0007049: cell cycle		12
Drosophila melanogaster	Ef1alpha-like factor	17137380	NP_477259.1	SF003011 - suppressor 2 protein	0016787: hydrolase activity; 0003676: nucleic acid binding; 0000166: nucleotide binding; 0005515: protein binding	0005737: cytoplasm	0006412: translation; 0022411: cellular component disassembly		9
Drosophila melanogaster	Eukaryotic translation initiation factor 3 subunit B	19922458	NP_611228.1	SF036424 - translation initiation factor eIF-3b [Validated]	0003676: nucleic acid binding; 0000166: nucleotide binding; 0005515: protein binding	0005737: cytoplasm; 0043234: protein complex	0006412: translation; 0050789: regulation of biological process		4
Drosophila melanogaster	Calreticulin	6063416	BAA85379.1	SF002356 - calreticulin [Validated]	0043167: ion binding; 0005515: protein binding	0005783: endoplasmic reticulum	0006457: protein folding		1
Drosophila melanogaster	Calnexin 99A, isoform C	116008116	NP_001036766.1	SF002357 - calnexin	0043167: ion binding; 0005515: protein binding	0005783: endoplasmic reticulum	0006457: protein folding	dme04141; dme04145	1
Drosophila melanogaster	Host cell factor	24638603	NP_524621.2		0005515: protein binding; 0030528: transcription regulator activity	0005634: nucleus; 0043234: protein complex	0006464: protein modification process; 0050789: regulation of biological process; 0051276: chromosome organization; 0007049: cell cycle		2
Drosophila melanogaster	26S proteasome regulatory complex subunit p42B	17137740	NP_477474.1	SF006840 - 26S proteasome non-ATPase regulatory subunit 11	0008233: peptidase activity	0000502: proteasome complex; 0005856: cytoskeleton; 0043234: protein complex	0006508: proteolysis	dme03050	1
Drosophila melanogaster	GH27579p	21357381	NP_650240.1	SF001116 - cytosol aminopeptidase [Validated]	0008233: peptidase activity	0044464: cell part	0006508: proteolysis		2
Drosophila melanogaster	Puromycin sensitive aminopeptidase, isoform C	24655252	NP_728614.1		0008233: peptidase activity; 0043167: ion binding		0006508: proteolysis		1
Drosophila melanogaster	Proteasome subunit alpha type-1	17737405	NP_523532.1	SF001212 - multicatalytic endopeptidase complex chain C9	0008233: peptidase activity; 0016787: hydrolase activity; 0005515: protein binding	0005737: cytoplasm; 0000502: proteasome complex; 0005856: cytoskeleton; 0043234: protein complex; 0005634: nucleus	0006508: proteolysis; 0009057: macromolecule catabolic process	dme03050	2
Drosophila melanogaster	CG9090	24656137	NP_611468.1	SF002458 - ADP,ATP carrier protein	0005488: binding	0016020: membrane	0006810: transport		2
Drosophila melanogaster	V-type proton ATPase catalytic subunit A isoform 2	1373433	AAB02270.1	SF001291 - vacuolar H(+)-transporting ATPase 69K chain	0000166: nucleotide binding; 0001882: nucleoside binding; 0005215: transporter activity; 0016787: hydrolase activity	0016469: proton-transporting two-sector ATPase complex	0006810: transport; 0006811: ion transport; 0006818: hydrogen transport; 0009117: nucleotide metabolic process; 0046483: heterocycle metabolic process	dme00190; dme01100; dme04145	10
Drosophila melanogaster	AT27578p	24646611	NP_524907.2		0000166: nucleotide binding; 0003676: nucleic acid binding	0044464: cell part; 0005681: spliceosomal complex; 0005737: cytoplasm	0006810: transport; 0032501: multicellular organismal process; 0032502: developmental process; 0050789: regulation of biological process		1
Drosophila melanogaster	ADP-ribosylation factor 1	17136866	NP_476955.1	SF001711 - ADP-ribosylation factor	0000166: nucleotide binding; 0005515: protein binding	0044464: cell part; 0005794: Golgi apparatus	0006836: neurotransmitter transport; 0007154: cell communication; 0046903: secretion; 0050877: neurological system process; 0051641: cellular localization; 0065008: regulation of biological quality; 0015031: protein transport; 0007155: cell adhesion; 0050789: regulation of biological process; 0006810: transport; 0016192: vesicle-mediated transport; 0051179: localization; 0016044: cellular membran…		12
Drosophila melanogaster	Clathrin heavy chain	17137000	NP_477042.1	SF002290 - clathrin heavy chain [Validated]	0005488: binding; 0005198: structural molecule activity; 0005515: protein binding	0005737: cytoplasm; 0031982: vesicle; 0043231: intracellular membrane-bounded organelle; 0045202: synapse; 0016020: membrane; 0043234: protein complex; 0005794: Golgi apparatus; 0043229: intracellular organelle	0006836: neurotransmitter transport; 0007154: cell communication; 0046903: secretion; 0050877: neurological system process; 0051641: cellular localization; 0065008: regulation of biological quality; 0015931: nucleobase, nucleoside, nucleotide and nucleic acid transport; 0032501: multicellular organismal process; 0032502: developmental process; 0000003: reproduction; 0016192: vesicle-mediated tran…	dme04142; dme04144	10
Drosophila melanogaster	RNA-binding protein lark	17647581	NP_523957.1		0003676: nucleic acid binding; 0000166: nucleotide binding; 0043167: ion binding	0005737: cytoplasm; 0005681: spliceosomal complex; 0005634: nucleus	0006996: organelle organization; 0032501: multicellular organismal process; 0032502: developmental process; 0051179: localization; 0000003: reproduction; 0006810: transport; 0051641: cellular localization; 0050789: regulation of biological process; 0048511: rhythmic process; 0050896: response to stimulus; 0040011: locomotion		2
Drosophila melanogaster	Cofilin/actin-depolymerizing factor homolog	17136986	NP_477034.1	SF002343 - ADF/cofilin [Validated]	0005515: protein binding	0005737: cytoplasm; 0044464: cell part; 0005856: cytoskeleton; 0005634: nucleus; 0043234: protein complex	0006996: organelle organization; 0051258: protein polymerization; 0000003: reproduction; 0032501: multicellular organismal process; 0032502: developmental process; 0007049: cell cycle; 0022607: cellular component assembly; 0051301: cell division; 0032989: cellular component morphogenesis; 0006928: cellular component movement; 0040011: locomotion; 0051179: localization; 0050789: regulation of biol…		12
Drosophila melanogaster	Eb1, isoform A	19921706	NP_610233.1	SF017708 - microtubule-associated protein RP/EB homolog	0005515: protein binding	0005737: cytoplasm; 0005856: cytoskeleton; 0043234: protein complex	0007059: chromosome segregation; 0032501: multicellular organismal process; 0032502: developmental process; 0050896: response to stimulus; 0008150: biological_process; 0006996: organelle organization; 0007049: cell cycle; 0022607: cellular component assembly; 0051234: establishment of localization; 0051640: organelle localization		1
Drosophila melanogaster	Kinesin-like protein Klp59C	19922802	NP_611759.1	SF002323 - kinesin-related protein KIF2	0000166: nucleotide binding; 0001882: nucleoside binding; 0003774: motor activity; 0005515: protein binding	0005737: cytoplasm; 0000776: kinetochore; 0005856: cytoskeleton; 0043234: protein complex; 0005694: chromosome	0007059: chromosome segregation; 0051301: cell division; 0000280: nuclear division; 0007049: cell cycle; 0008150: biological_process		1
Drosophila melanogaster	Calmodulin	494737	2BBM	SF002350 - calmodulin	0005515: protein binding; 0043167: ion binding	0005737: cytoplasm; 0005856: cytoskeleton; 0016028: rhabdomere; 0043234: protein complex	0007154: cell communication; 0050789: regulation of biological process; 0050877: neurological system process; 0051606: detection of stimulus; 0051276: chromosome organization; 0015031: protein transport; 0051641: cellular localization; 0008150: biological_process; 0006811: ion transport; 0065009: regulation of molecular function; 0007049: cell cycle; 0031023: microtubule organizing center organiz…	dme04070; dme04745	8
Drosophila melanogaster	Serine/threonine-protein phosphatase beta isoform	17864332	NP_524738.1	SF000908 - serine/threonine-protein phosphatase, conventional type [Validated]	0016787: hydrolase activity; 0005515: protein binding; 0043167: ion binding		0007155: cell adhesion; 0007059: chromosome segregation; 0007154: cell communication; 0050789: regulation of biological process; 0050896: response to stimulus; 0032502: developmental process; 0000003: reproduction; 0006810: transport; 0032501: multicellular organismal process; 0043062: extracellular structure organization; 0006464: protein modification process; 0006793: phosphorus metabolic proce…		3
Drosophila melanogaster	Moesin/ezrin/radixin homolog 1	45554605	NP_996387.1	SF002305 - ezrin/radixin/moesin [Validated]	0005515: protein binding; 0005488: binding	0005737: cytoplasm; 0016020: membrane; 0032991: macromolecular complex; 0005856: cytoskeleton	0008150: biological_process; 0006996: organelle organization; 0050896: response to stimulus; 0051179: localization; 0032501: multicellular organismal process; 0032502: developmental process; 0050789: regulation of biological process		12
Drosophila melanogaster	Tubulin beta-2 chain	24645350	NP_524290.2	SF002306 - tubulin	0016787: hydrolase activity; 0000166: nucleotide binding; 0005198: structural molecule activity	0043234: protein complex; 0005856: cytoskeleton	0008150: biological_process; 0032501: multicellular organismal process; 0032502: developmental process; 0051258: protein polymerization	dme04145	12
Drosophila melanogaster	Beta-Tubulin at 97EF, isoform A	24650776	NP_651606.1		0016787: hydrolase activity; 0000166: nucleotide binding; 0005198: structural molecule activity	0043234: protein complex; 0005856: cytoskeleton	0008150: biological_process; 0051258: protein polymerization	dme04145	12
Drosophila melanogaster	CG5103	24666278	NP_649036.1	SF000418 - transketolase [Validated]	0003824: catalytic activity; 0016740: transferase activity; 0005515: protein binding		0008152: metabolic process	dme00030; dme01100	1
Drosophila melanogaster	BcDNA.GH12558	19921000	NP_609299.1	SF001408 - enoyl-CoA hydratase/3-hydroxyacyl-CoA dehydrogenase [Validated]	0003824: catalytic activity; 0005488: binding; 0016829: lyase activity; 0016491: oxidoreductase activity; 0048037: cofactor binding	0005739: mitochondrion; 0005856: cytoskeleton; 0043234: protein complex; 0005737: cytoplasm	0008152: metabolic process; 0006082: organic acid metabolic process; 0042180: cellular ketone metabolic process; 0044255: cellular lipid metabolic process; 0055114: oxidation reduction	dme00062; dme00071; dme00280; dme00310; dme00380; dme00410; dme00640; dme00650; dme01040; dme01100	1
Drosophila melanogaster	CG8036, isoform D	24645119	NP_731264.1	SF000418 - transketolase [Validated]	0003824: catalytic activity; 0016740: transferase activity	0005856: cytoskeleton; 0043234: protein complex	0008152: metabolic process; 0006996: organelle organization	dme00030; dme01100	1
Drosophila melanogaster	Calcium-transporting ATPase sarcoplasmic/endoplasmic reticulum type	685238	CAA35505.1	SF001297 - Na(+)/K(+)-transporting ATPase alpha chain	0003824: catalytic activity; 0000166: nucleotide binding; 0001882: nucleoside binding; 0005215: transporter activity; 0016787: hydrolase activity; 0005515: protein binding; 0043167: ion binding	0005783: endoplasmic reticulum; 0016020: membrane; 0005737: cytoplasm; 0005634: nucleus	0008152: metabolic process; 0009117: nucleotide metabolic process; 0046483: heterocycle metabolic process; 0006810: transport; 0050789: regulation of biological process; 0051179: localization; 0065008: regulation of biological quality; 0006811: ion transport; 0007154: cell communication; 0050877: neurological system process		4
Drosophila melanogaster	Calcium-transporting ATPase sarcoplasmic/endoplasmic reticulum type	24762445	NP_726381.1	SF001297 - Na(+)/K(+)-transporting ATPase alpha chain	0003824: catalytic activity; 0000166: nucleotide binding; 0001882: nucleoside binding; 0005215: transporter activity; 0016787: hydrolase activity; 0005515: protein binding; 0043167: ion binding	0005783: endoplasmic reticulum; 0016020: membrane; 0005737: cytoplasm; 0005634: nucleus	0008152: metabolic process; 0009117: nucleotide metabolic process; 0046483: heterocycle metabolic process; 0006810: transport; 0050789: regulation of biological process; 0051179: localization; 0065008: regulation of biological quality; 0006811: ion transport; 0007154: cell communication; 0050877: neurological system process		12
Drosophila melanogaster	Glutamate dehydrogenase, mitochondrial precursor	458803	CAA82304.1	SF000185 - glutamate dehydrogenase [Validated]	0005515: protein binding; 0003824: catalytic activity; 0005488: binding; 0000166: nucleotide binding; 0001882: nucleoside binding; 0016491: oxidoreductase activity	0005739: mitochondrion	0008152: metabolic process; 0009117: nucleotide metabolic process; 0051186: cofactor metabolic process; 0000003: reproduction; 0032501: multicellular organismal process; 0051704: multi-organism process; 0006082: organic acid metabolic process; 0006519: cellular amino acid and derivative metabolic process; 0009308: amine metabolic process; 0042180: cellular ketone metabolic process; 0055114: oxida…	dme00250; dme00330; dme00471; dme00910; dme01100	1
Drosophila melanogaster	Glutamate dehydrogenase, mitochondrial precursor	45549226	NP_524470.4	SF000185 - glutamate dehydrogenase [Validated]	0005515: protein binding; 0003824: catalytic activity; 0005488: binding; 0000166: nucleotide binding; 0001882: nucleoside binding; 0016491: oxidoreductase activity	0005739: mitochondrion	0008152: metabolic process; 0009117: nucleotide metabolic process; 0051186: cofactor metabolic process; 0000003: reproduction; 0032501: multicellular organismal process; 0051704: multi-organism process; 0006082: organic acid metabolic process; 0006519: cellular amino acid and derivative metabolic process; 0009308: amine metabolic process; 0042180: cellular ketone metabolic process; 0055114: oxida…	dme00250; dme00330; dme00471; dme00910; dme01100	12
Drosophila melanogaster	Malic enzyme	24646388	NP_731739.1	SF000106 - malic enzyme [Validated]	0003824: catalytic activity; 0005488: binding; 0016491: oxidoreductase activity; 0000166: nucleotide binding; 0048037: cofactor binding; 0043167: ion binding		0008152: metabolic process; 0055114: oxidation reduction; 0006082: organic acid metabolic process; 0042180: cellular ketone metabolic process	dme00620; dme01100	3
Drosophila melanogaster	Malic enzyme	21356279	NP_651959.1	SF000106 - malic enzyme [Validated]	0003824: catalytic activity; 0005488: binding; 0016491: oxidoreductase activity; 0005515: protein binding; 0000166: nucleotide binding; 0048037: cofactor binding; 0043167: ion binding		0008152: metabolic process; 0055114: oxidation reduction; 0006082: organic acid metabolic process; 0042180: cellular ketone metabolic process	dme00620; dme01100	7
Drosophila melanogaster	26S proteasome non-ATPase regulatory subunit 1	24650984	NP_651677.2	SF015947 - 26S proteasome regulatory complex, non-ATPase subcomplex, Rpn2/Psmd1 subunit [Validated]	0005488: binding; 0008233: peptidase activity; 0030234: enzyme regulator activity; 0005515: protein binding	0000502: proteasome complex	0009057: macromolecule catabolic process; 0019538: protein metabolic process; 0050789: regulation of biological process; 0050896: response to stimulus; 0006508: proteolysis	dme03050	2
Drosophila melanogaster	26S proteasome regulatory complex subunit p48B	17137738	NP_477473.1	SF001171 - ATP-dependent 26S proteinase	0000166: nucleotide binding; 0001882: nucleoside binding; 0016787: hydrolase activity; 0008233: peptidase activity	0005737: cytoplasm; 0000502: proteasome complex	0009057: macromolecule catabolic process; 0019538: protein metabolic process; 0050896: response to stimulus; 0006508: proteolysis; 0008150: biological_process	dme03050	2
Drosophila melanogaster	CG11089	24649832	NP_651305.1	SF000414 - bifunctional purine biosynthesis protein, PurH type [Validated]	0003824: catalytic activity; 0016740: transferase activity; 0016787: hydrolase activity		0009117: nucleotide metabolic process; 0046483: heterocycle metabolic process	dme00230; dme00670; dme01100	11
Drosophila melanogaster	Multifunctional protein ADE2	18860083	NP_572826.1		0005515: protein binding; 0003824: catalytic activity; 0016829: lyase activity; 0000166: nucleotide binding; 0001882: nucleoside binding; 0016874: ligase activity		0009117: nucleotide metabolic process; 0046483: heterocycle metabolic process; 0006139: nucleobase, nucleoside, nucleotide and nucleic acid metabolic process; 0006725: cellular aromatic compound metabolic process; 0042440: pigment metabolic process; 0051705: behavioral interaction between organisms	dme00230; dme01100	2
Drosophila melanogaster	ATP synthase subunit beta, mitochondrial precursor	24638766	NP_726631.1	SF001274 - F-type ATP synthase, alpha/beta subunits/V-type ATPase, subunit B	0005215: transporter activity; 0016787: hydrolase activity; 0000166: nucleotide binding; 0001882: nucleoside binding; 0005515: protein binding	0005739: mitochondrion; 0016020: membrane; 0016469: proton-transporting two-sector ATPase complex; 0005737: cytoplasm	0009117: nucleotide metabolic process; 0046483: heterocycle metabolic process; 0006810: transport; 0006811: ion transport; 0006818: hydrogen transport	dme00190; dme01100	1
Drosophila melanogaster	Delta-coatomer protein, isoform B	281359698	NP_001162642.1	SF016464 - PIRSF016464	0005515: protein binding	0030119: AP-type membrane coat adaptor complex	0015031: protein transport; 0046903: secretion; 0051641: cellular localization; 0016044: cellular membrane organization; 0016192: vesicle-mediated transport; 0006810: transport; 0050789: regulation of biological process; 0051179: localization; 0032501: multicellular organismal process; 0032502: developmental process; 0065008: regulation of biological quality		5
Drosophila melanogaster	LD07775p	17137634	NP_477411.1	SF005358 - small ubiquitin-related modifier 1	0005515: protein binding	0030496: midbody; 0005730: nucleolus; 0000776: kinetochore; 0005634: nucleus; 0005694: chromosome	0015031: protein transport; 0051641: cellular localization; 0016044: cellular membrane organization; 0016192: vesicle-mediated transport; 0007049: cell cycle; 0006464: protein modification process; 0000003: reproduction; 0022607: cellular component assembly; 0032501: multicellular organismal process; 0032989: cellular component morphogenesis; 0045333: cellular respiration; 0051186: cofactor metab…		10
Drosophila melanogaster	Actin-5C	17530805	NP_511052.1	SF002337 - Actin	0000166: nucleotide binding; 0001882: nucleoside binding; 0005515: protein binding	0005737: cytoplasm; 0005856: cytoskeleton; 0005694: chromosome; 0016585: chromatin remodeling complex; 0033202: DNA helicase complex; 0043234: protein complex	0016044: cellular membrane organization; 0016192: vesicle-mediated transport; 0051641: cellular localization; 0065008: regulation of biological quality; 0000003: reproduction; 0032501: multicellular organismal process; 0032502: developmental process; 0051301: cell division; 0051705: behavioral interaction between organisms	dme04145; dme04745	12
Drosophila melanogaster	Pixie, isoform A	21355589	NP_648272.1		0043021: ribonucleoprotein binding; 0005515: protein binding; 0000166: nucleotide binding; 0001882: nucleoside binding; 0016787: hydrolase activity; 0051540: metal cluster binding; 0009055: electron carrier activity	0005737: cytoplasm; 0043234: protein complex	0016049: cell growth; 0016265: death; 0050789: regulation of biological process; 0006412: translation		2
Drosophila melanogaster	ADP,ATP carrier protein	18079273	NP_511109.1	SF002458 - ADP,ATP carrier protein	0005488: binding; 0005215: transporter activity	0005739: mitochondrion; 0016020: membrane; 0005737: cytoplasm	0016192: vesicle-mediated transport; 0022607: cellular component assembly; 0032501: multicellular organismal process; 0032502: developmental process; 0040007: growth; 0043062: extracellular structure organization; 0006810: transport; 0065008: regulation of biological quality; 0050896: response to stimulus; 0007154: cell communication; 0050877: neurological system process; 0051641: cellular locali…		1
Drosophila melanogaster	Regulator of nonsense transcripts 1 homolog	18859757	NP_572767.1		0003676: nucleic acid binding; 0000166: nucleotide binding; 0001882: nucleoside binding; 0004386: helicase activity; 0016787: hydrolase activity; 0043167: ion binding	0005737: cytoplasm	0016458: gene silencing; 0009057: macromolecule catabolic process; 0016070: RNA metabolic process		3
Drosophila melanogaster	T-complex protein 1 subunit delta	24583944	NP_609579.1	SF002584 - molecular chaperone t-complex-type	0000166: nucleotide binding; 0001882: nucleoside binding; 0005515: protein binding; 0016787: hydrolase activity	0005737: cytoplasm; 0005856: cytoskeleton; 0043234: protein complex	0019538: protein metabolic process; 0006996: organelle organization; 0006457: protein folding; 0007049: cell cycle		2
Drosophila melanogaster	LD47396p	24645179	NP_649835.1	SF002584 - molecular chaperone t-complex-type	0000166: nucleotide binding; 0001882: nucleoside binding; 0005515: protein binding; 0016787: hydrolase activity	0005737: cytoplasm; 0005856: cytoskeleton; 0043234: protein complex	0019538: protein metabolic process; 0006996: organelle organization; 0006457: protein folding; 0007049: cell cycle		11
Drosophila melanogaster	GH13725p	18859933	NP_573066.1	SF002584 - molecular chaperone t-complex-type	0000166: nucleotide binding; 0001882: nucleoside binding; 0005515: protein binding; 0016787: hydrolase activity	0005737: cytoplasm; 0005856: cytoskeleton; 0043234: protein complex	0019538: protein metabolic process; 0006996: organelle organization; 0006457: protein folding; 0007049: cell cycle; 0031023: microtubule organizing center organization		6
Drosophila melanogaster	Flotillin-1	17137546	NP_477358.1	SF035124 - PIRSF035124	0005198: structural molecule activity; 0005515: protein binding	0016020: membrane; 0043234: protein complex	0032501: multicellular organismal process; 0032502: developmental process		1
Drosophila melanogaster	Myosin heavy chain, non-muscle	51338816	Q99323.2	SF002328 - myosin heavy chain	0005515: protein binding; 0000166: nucleotide binding; 0001882: nucleoside binding; 0003774: motor activity	0005856: cytoskeleton; 0043234: protein complex; 0005737: cytoplasm; 0045177: apical part of cell; 0043232: intracellular non-membrane-bounded organelle; 0032153: cell division site	0032501: multicellular organismal process; 0032502: developmental process; 0006928: cellular component movement; 0040011: locomotion; 0051179: localization; 0065008: regulation of biological quality; 0000003: reproduction; 0065003: macromolecular complex assembly; 0051301: cell division; 0006996: organelle organization; 0022607: cellular component assembly; 0032989: cellular component morphogenes…		7
Drosophila melanogaster	Ras-related protein Rac1 precursor	17136856	NP_476950.1	SF037169 - small GTPase, Rho type [Validated]	0016787: hydrolase activity; 0000166: nucleotide binding; 0005515: protein binding	0044464: cell part; 0016028: rhabdomere; 0016020: membrane; 0005737: cytoplasm	0032501: multicellular organismal process; 0032502: developmental process; 0007154: cell communication; 0043062: extracellular structure organization; 0050789: regulation of biological process; 0050877: neurological system process; 0065008: regulation of biological quality; 0006996: organelle organization; 0022607: cellular component assembly; 0016044: cellular membrane organization; 0016192: ves…	dme04145; dme04310; dme04650	1
Drosophila melanogaster	Frayed, isoform A	17137464	NP_477308.1		0016740: transferase activity; 0000166: nucleotide binding; 0001882: nucleoside binding; 0004871: signal transducer activity		0032501: multicellular organismal process; 0032502: developmental process; 0007154: cell communication; 0050877: neurological system process; 0065008: regulation of biological quality; 0006464: protein modification process; 0006793: phosphorus metabolic process		2
Drosophila melanogaster	Tubulin beta-1 chain	24655737	NP_523795.2	SF002306 - tubulin	0016787: hydrolase activity; 0000166: nucleotide binding; 0005198: structural molecule activity	0043234: protein complex; 0005856: cytoskeleton	0032501: multicellular organismal process; 0032502: developmental process; 0008150: biological_process; 0051258: protein polymerization	dme04145	12
Drosophila melanogaster	IGF-II mRNA-binding protein	17530887	NP_511111.1		0003676: nucleic acid binding	0005681: spliceosomal complex	0032501: multicellular organismal process; 0032502: developmental process; 0022607: cellular component assembly; 0040007: growth; 0043062: extracellular structure organization; 0000003: reproduction		11
Drosophila melanogaster	Adenylyl cyclase-associated protein	85724872	NP_001033869.1		0005488: binding; 0005515: protein binding	0005737: cytoplasm	0032501: multicellular organismal process; 0032502: developmental process; 0065008: regulation of biological quality; 0006996: organelle organization; 0032989: cellular component morphogenesis; 0000003: reproduction; 0048469: cell maturation		10
Drosophila melanogaster	Plexin A, isoform B	24638756	NP_726627.1		0004871: signal transducer activity; 0005515: protein binding	0044464: cell part; 0016020: membrane	0032501: multicellular organismal process; 0032989: cellular component morphogenesis; 0040011: locomotion; 0050896: response to stimulus; 0032502: developmental process; 0050789: regulation of biological process; 0008037: cell recognition		1
Drosophila melanogaster	14-3-3 protein epsilon	24647885	NP_732309.1	SF000868 - 14-3-3 protein [Validated]	0005515: protein binding	0005737: cytoplasm; 0005856: cytoskeleton; 0043234: protein complex; 0005576: extracellular region; 0005694: chromosome; 0005634: nucleus	0040007: growth; 0050789: regulation of biological process; 0000280: nuclear division; 0007049: cell cycle; 0000003: reproduction; 0006996: organelle organization; 0032501: multicellular organismal process; 0048469: cell maturation; 0032502: developmental process; 0050896: response to stimulus		7
Drosophila melanogaster	60S ribosomal protein L7a	17530825	NP_511063.1	SF002165 - ribosomal protein, L7Ab/L7Aa/L7Ae/L8e types/H/ACA ribonucleoprotein complex, NHP2 subunit		0005840: ribosome; 0030529: ribonucleoprotein complex	0042254: ribosome biogenesis; 0006996: organelle organization; 0007049: cell cycle	dme03010	2
Drosophila melanogaster	Peroxiredoxin 1	17157991	NP_477510.1	SF000239 - alkyl hydroperoxide reductase C22 protein	0016209: antioxidant activity; 0016491: oxidoreductase activity; 0005515: protein binding	0005737: cytoplasm; 0005856: cytoskeleton; 0043234: protein complex	0050789: regulation of biological process; 0065008: regulation of biological quality; 0006800: oxygen and reactive oxygen species metabolic process; 0050896: response to stimulus; 0055114: oxidation reduction		12
Drosophila melanogaster	Heat shock 70 kDa protein cognate 1	17647515	NP_524063.1	SF002581 - chaperone HSP70	0000166: nucleotide binding; 0001882: nucleoside binding	0005856: cytoskeleton; 0043234: protein complex	0050896: response to stimulus	dme03040; dme04141; dme04144	12
Drosophila melanogaster	Probable citrate synthase, mitochondrial precursor	24640126	NP_572319.2	SF001369 - citrate synthase [Validated]	0016740: transferase activity	0005739: mitochondrion	0050896: response to stimulus; 0005975: carbohydrate metabolic process; 0045333: cellular respiration; 0051186: cofactor metabolic process	dme00020; dme00630; dme01100	1
Drosophila melanogaster	Ubiquitin-conjugating enzyme E2 N	17530929	NP_511150.1	SF038857 - ubiquitin-conjugating enzyme E2	0000166: nucleotide binding; 0001882: nucleoside binding; 0019787: small conjugating protein ligase activity; 0016874: ligase activity		0050896: response to stimulus; 0032501: multicellular organismal process; 0032989: cellular component morphogenesis; 0006464: protein modification process; 0007154: cell communication; 0019538: protein metabolic process; 0050789: regulation of biological process	dme04120	1
Drosophila melanogaster	Dynamin related protein 1	24581168	NP_608694.2	SF005108 - dynamin-related, VPS1	0016787: hydrolase activity; 0000166: nucleotide binding	0005856: cytoskeleton; 0043234: protein complex	0051640: organelle localization; 0051301: cell division; 0007005: mitochondrion organization; 0016044: cellular membrane organization; 0016050: vesicle organization; 0016192: vesicle-mediated transport; 0007033: vacuole organization; 0006914: autophagy; 0050789: regulation of biological process	dme04144	1
Drosophila melanogaster	CG6084, isoform A	24662781	NP_648484.1	SF000097 - aldo-keto reductase [Validated]	0016491: oxidoreductase activity		0055114: oxidation reduction	dme00040; dme00051; dme00052; dme00561; dme00620; dme01100	2
Drosophila melanogaster	Putative ATP-dependent RNA helicase me31b	24583279	NP_523533.2	SF001323 - ATP-dependent RNA helicase DHH1	0000166: nucleotide binding; 0001882: nucleoside binding; 0003676: nucleic acid binding; 0004386: helicase activity; 0016787: hydrolase activity; 0005515: protein binding	0005856: cytoskeleton; 0043234: protein complex; 0005737: cytoplasm; 0030529: ribonucleoprotein complex	0065003: macromolecular complex assembly	dme03018	1
Drosophila melanogaster	MIP08680p	17738047	NP_524404.1	SF015478 - phosphatidylinositol transfer protein [Validated]		0044464: cell part; 0043229: intracellular organelle; 0032153: cell division site	007049: cell cycle; 0051301: cell division; 0006810: transport; 0006996: organelle organization; 0022607: cellular component assembly; 0000003: reproduction; 0008283: cell proliferation; 0032501: multicellular organismal process; 0032502: developmental process; 0050789: regulation of biological process; 0051261: protein depolymerization		2
Drosophila melanogaster	Actin-87E	17137090	NP_477091.1	SF002337 - Actin	0000166: nucleotide binding; 0001882: nucleoside binding; 0005515: protein binding	0005737: cytoplasm; 0005856: cytoskeleton		dme04145; dme04745	12
Drosophila melanogaster	CG17838, isoform E	24648520	NP_732555.1		0000166: nucleotide binding; 0003676: nucleic acid binding; 0005515: protein binding	0005681: spliceosomal complex			6
Drosophila melanogaster	CG2807	45550087	NP_608534.2	SF015970 - splicing factor 3B subunit 1 (SF3b155)	0005488: binding	0005681: spliceosomal complex		dme03040	1
Drosophila melanogaster	Myosin-2 essential light chain	17530801	NP_511049.1	SF002350 - calmodulin	0005515: protein binding; 0043167: ion binding; 0003774: motor activity	0005856: cytoskeleton; 0043234: protein complex			7
Drosophila melanogaster	Coro, isoform A	24586098	NP_610242.1		0016787: hydrolase activity				2
Drosophila melanogaster	eIF5B	24656849	NP_651974.1	SF003012 - translation initiation factor IF-2 [Validated]	0016787: hydrolase activity; 0000166: nucleotide binding; 0005515: protein binding				1
Drosophila melanogaster	Calponin-like protein Chd64	21355917	NP_647860.1	SF002345 - smooth muscle protein SM22					9
Drosophila melanogaster	CG13436	24656379	NP_611498.1						3
Drosophila melanogaster		41617988	DAA02933.1						1
Drosophila melanogaster		62862010	NP_001015152.1						4
Drosophila mojavensis	GI18642	195123623	XP_002006303.1		0003824: catalytic activity; 0005488: binding; 0000166: nucleotide binding; 0001882: nucleoside binding; 0016874: ligase activity; 0008641: small protein activating enzyme activity		0008152: metabolic process; 0006464: protein modification process	dmo04120	1
Drosophila mojavensis	GI23295	195108923	XP_001999042.1		0016491: oxidoreductase activity		0008152: metabolic process; 0055114: oxidation reduction	dmo00010; dmo00053; dmo00071; dmo00280; dmo00310; dmo00330; dmo00340; dmo00380; dmo00410; dmo00561; dmo00620; dmo00640; dmo01100	6
Drosophila mojavensis	GI16798	195135403	XP_002012122.1	SF003354 - coatomer, alpha subunit [Validated]	0005488: binding; 0005198: structural molecule activity; 0005515: protein binding	0005737: cytoplasm; 0016020: membrane; 0043234: protein complex; 0005794: Golgi apparatus; 0031982: vesicle	0016192: vesicle-mediated transport; 0015031: protein transport; 0051641: cellular localization		4
Drosophila mojavensis	GI11513	195129065	XP_002008979.1						1
Drosophila persimilis	GL11349	195150079	XP_002015982.1		0005215: transporter activity; 0016787: hydrolase activity	0016469: proton-transporting two-sector ATPase complex	0006811: ion transport; 0006818: hydrogen transport; 0009117: nucleotide metabolic process; 0046483: heterocycle metabolic process	dpe00190; dpe01100; dpe04145	6
Drosophila persimilis	GL19330	195147524	XP_002014729.1		0005488: binding; 0005215: transporter activity; 0005515: protein binding	0005737: cytoplasm; 0005634: nucleus	0008283: cell proliferation; 0015031: protein transport; 0051641: cellular localization		2
Drosophila persimilis	GL24850	195160996	XP_002021356.1		0003824: catalytic activity; 0016829: lyase activity	0005737: cytoplasm; 0045239: tricarboxylic acid cycle enzyme complex	0045333: cellular respiration; 0051186: cofactor metabolic process; 0006082: organic acid metabolic process; 0042180: cellular ketone metabolic process	dpe00020; dpe01100	1
Drosophila persimilis	GL26916	195168737	XP_002025187.1		0016209: antioxidant activity; 0016491: oxidoreductase activity		0050789: regulation of biological process; 0065008: regulation of biological quality		12
Drosophila persimilis	GL23315	195145250	XP_002013609.1			0005576: extracellular region			1
Drosophila persimilis	GL24248 (Fragment)	195145330	XP_002013649.1						1
Drosophila persimilis	GL16980	195154250	XP_002018035.1						1
Drosophila persimilis	GL13148	195174901	XP_002028204.1						1
Drosophila pseudoobscura	GA15574	125982385	XP_001355083.1		0016740: transferase activity; 0000166: nucleotide binding; 0001882: nucleoside binding		0005975: carbohydrate metabolic process; 0006066: alcohol metabolic process; 0006091: generation of precursor metabolites and energy	dpo00010; dpo00051; dpo00052; dpo00500; dpo00520; dpo01100	1
Drosophila pseudoobscura	Glyceraldehyde-3-phosphate dehydrogenase 2	126002462	XP_001352353.1	SF000149 - glyceraldehyde-3-phosphate dehydrogenase [Validated]	0003824: catalytic activity; 0005488: binding; 0016491: oxidoreductase activity; 0000166: nucleotide binding; 0048037: cofactor binding	0005737: cytoplasm	0005975: carbohydrate metabolic process; 0006066: alcohol metabolic process; 0006091: generation of precursor metabolites and energy; 0008152: metabolic process; 0055114: oxidation reduction	dpo00010; dpo01100	4
Drosophila pseudoobscura	GA17710	125810817	XP_001361642.1		0016874: ligase activity; 0000166: nucleotide binding; 0001882: nucleoside binding; 0003676: nucleic acid binding	0005737: cytoplasm	0006082: organic acid metabolic process; 0006412: translation; 0006519: cellular amino acid and derivative metabolic process; 0009308: amine metabolic process; 0016070: RNA metabolic process; 0042180: cellular ketone metabolic process	dpo00970	1
Drosophila pseudoobscura	GA18259	125977094	XP_001352580.1		0016874: ligase activity; 0000166: nucleotide binding; 0001882: nucleoside binding; 0003676: nucleic acid binding	0005737: cytoplasm	0006082: organic acid metabolic process; 0006412: translation; 0006519: cellular amino acid and derivative metabolic process; 0009308: amine metabolic process; 0016070: RNA metabolic process; 0042180: cellular ketone metabolic process	dpo00970	1
Drosophila pseudoobscura	GA18569	125978096	XP_001353081.1		0003676: nucleic acid binding; 0000166: nucleotide binding; 0001882: nucleoside binding; 0016787: hydrolase activity	0005634: nucleus	0006260: DNA replication	dpo03030	3
Drosophila pseudoobscura	GA11269	125772953	XP_001357735.1		0003676: nucleic acid binding	0005737: cytoplasm; 0043234: protein complex	0006412: translation		8
Drosophila pseudoobscura	GA16582	125808843	XP_001360891.1		0005198: structural molecule activity	0005840: ribosome; 0030529: ribonucleoprotein complex	0006412: translation	dpo03010	12
Drosophila pseudoobscura	GA18932	125773997	XP_001358257.1		0005198: structural molecule activity	0044464: cell part; 0005840: ribosome	0006412: translation	dpo03010	12
Drosophila pseudoobscura	GA14837	125810670	XP_001361571.1	SF002212 - ribosomal protein, L31a/L31e types [Validated]	0005198: structural molecule activity	0044464: cell part; 0005840: ribosome	0006412: translation	dpo03010	4
Drosophila pseudoobscura	GA18203	125983482	XP_001355506.1		0005198: structural molecule activity	0044464: cell part; 0005840: ribosome	0006412: translation	dpo03010	8
Drosophila pseudoobscura	GA12248	125985255	XP_001356391.1		0005198: structural molecule activity	0044464: cell part; 0005840: ribosome	0006412: translation	dpo03010	1
Drosophila pseudoobscura	GA17947	125985349	XP_001356438.1		0005198: structural molecule activity	0044464: cell part; 0005840: ribosome	0006412: translation	dpo03010	1
Drosophila pseudoobscura	GA21667	125987131	XP_001357328.1		0005198: structural molecule activity	0044464: cell part; 0005840: ribosome	0006412: translation	dpo03010	12
Drosophila pseudoobscura	GA15451	125807113	XP_001360270.1		0005198: structural molecule activity	0044464: cell part; 0005840: ribosome; 0030529: ribonucleoprotein complex	0006412: translation	dpo03010	11
Drosophila pseudoobscura	GA17915	125808610	XP_001360809.1		0005198: structural molecule activity	0044464: cell part; 0005840: ribosome; 0030529: ribonucleoprotein complex	0006412: translation	dpo03010	12
Drosophila pseudoobscura	60S ribosomal protein L17	125983612	XP_001355571.1		0005198: structural molecule activity	0044464: cell part; 0005840: ribosome; 0030529: ribonucleoprotein complex	0006412: translation	dpo03010	4
Drosophila pseudoobscura	60S ribosomal protein L32	198449598	XP_001357639.2	SF002217 - ribosomal protein L32	0005198: structural molecule activity	0044464: cell part; 0005840: ribosome; 0030529: ribonucleoprotein complex	0006412: translation	dpo03010	11
Drosophila pseudoobscura	GA19385	126002188	XP_001352287.1	SF002162 - ribosomal protein, L6p/L6a/L9e/organellar L9 types [Validated]	0005198: structural molecule activity; 0003676: nucleic acid binding	0044464: cell part; 0005840: ribosome	0006412: translation	dpo03010	9
Drosophila pseudoobscura	GA21399	125809258	XP_001361051.1	SF002134 - ribosomal protein, S13p/S13a/S18e/organellar S13 types [Validated]	0005198: structural molecule activity; 0003676: nucleic acid binding	0044464: cell part; 0005840: ribosome; 0030529: ribonucleoprotein complex	0006412: translation	dpo03010	11
Drosophila pseudoobscura	GA19858	125772881	XP_001357699.1		0005198: structural molecule activity; 0003676: nucleic acid binding	0044464: cell part; 0005840: ribosome; 0030529: ribonucleoprotein complex; 0015935: small ribosomal subunit	0006412: translation	dpo03010	12
Drosophila pseudoobscura	GA20995	125807563	XP_001360442.1	SF002144 - ribosomal protein, S19p/S19a/S15e/organellar S19 types [Validated]	0005198: structural molecule activity; 0003676: nucleic acid binding	0044464: cell part; 0005840: ribosome; 0030529: ribonucleoprotein complex; 0015935: small ribosomal subunit	0006412: translation	dpo03010	6
Drosophila pseudoobscura	GA28351	125977176	XP_001352621.1		0005198: structural molecule activity; 0003676: nucleic acid binding	0044464: cell part; 0005840: ribosome; 0030529: ribonucleoprotein complex; 0015935: small ribosomal subunit	0006412: translation	dpo03010	5
Drosophila pseudoobscura	GA19229	125985159	XP_001356343.1		0005198: structural molecule activity; 0003676: nucleic acid binding	0044464: cell part; 0005840: ribosome; 0030529: ribonucleoprotein complex; 0015935: small ribosomal subunit	0006412: translation	dpo03010	2
Drosophila pseudoobscura	GA18510	125985071	XP_001356299.1		0005198: structural molecule activity; 0030528: transcription regulator activity	0044464: cell part; 0005840: ribosome; 0030529: ribonucleoprotein complex	0006412: translation	dpo03010	5
Drosophila pseudoobscura	Eukaryotic translation initiation factor 3 subunit L	125978635	XP_001353350.1		0005488: binding; 0003676: nucleic acid binding	0005737: cytoplasm	0006412: translation		2
Drosophila pseudoobscura	Elongation factor 1-alpha	125775586	XP_001358993.1		0016787: hydrolase activity; 0000166: nucleotide binding; 0003676: nucleic acid binding	0005737: cytoplasm	0006412: translation		12
Drosophila pseudoobscura	Elongation factor Tu	125809021	XP_001360958.1		0016787: hydrolase activity; 0000166: nucleotide binding; 0003676: nucleic acid binding	0044464: cell part	0006412: translation		8
Drosophila pseudoobscura	GA16529	125808841	XP_001360890.1	SF003025 - translation initiation factor eIF-5A [Validated]	003676: nucleic acid binding; 0043021: ribonucleoprotein binding		0006412: translation; 0022411: cellular component disassembly; 0050789: regulation of biological process; 0006464: protein modification process; 0006519: cellular amino acid and derivative metabolic process		3
Drosophila pseudoobscura	Eukaryotic translation initiation factor 3 subunit A	125777407	XP_001359597.1		0003676: nucleic acid binding	0005737: cytoplasm; 0043234: protein complex	0006412: translation; 0050789: regulation of biological process		3
Drosophila pseudoobscura	GA21150	125811459	XP_001361878.1		0000166: nucleotide binding; 0001882: nucleoside binding; 0005515: protein binding		0006457: protein folding	dpo03018	12
Drosophila pseudoobscura	GA21669	125775297	XP_001358900.1		0008233: peptidase activity	0044464: cell part	0006508: proteolysis	dpo00480; dpo01100	1
Drosophila pseudoobscura	Proteasome subunit alpha type	125809137	XP_001361000.1		0008233: peptidase activity; 0016787: hydrolase activity	0005737: cytoplasm; 0000502: proteasome complex; 0005634: nucleus	0006508: proteolysis; 0009057: macromolecule catabolic process	dpo03050	4
Drosophila pseudoobscura	Proteasome subunit alpha type	125811518	XP_001361901.1		0008233: peptidase activity; 0016787: hydrolase activity	0005737: cytoplasm; 0000502: proteasome complex; 0005634: nucleus	0006508: proteolysis; 0009057: macromolecule catabolic process	dpo03050	1
Drosophila pseudoobscura	GA19204	125773565	XP_001358041.1		0016491: oxidoreductase activity	0016020: membrane	0006629: lipid metabolic process; 0055114: oxidation reduction; 0006082: organic acid metabolic process; 0042180: cellular ketone metabolic process; 0044255: cellular lipid metabolic process	dpo01040	4
Drosophila pseudoobscura	GA21534	125809463	XP_001361130.1		0005488: binding	0016020: membrane	0006810: transport		12
Drosophila pseudoobscura	SesB	125981733	XP_001354870.1		0005488: binding; 0005215: transporter activity	0005739: mitochondrion; 0016020: membrane	0006810: transport		12
Drosophila pseudoobscura	GA14484	125773061	XP_001357789.1		0000166: nucleotide binding; 0001882: nucleoside binding; 0005215: transporter activity; 0016787: hydrolase activity	0016469: proton-transporting two-sector ATPase complex	0006810: transport; 0006811: ion transport; 0006818: hydrogen transport; 0009117: nucleotide metabolic process; 0046483: heterocycle metabolic process	dpo00190; dpo01100; dpo04145	12
Drosophila pseudoobscura	GA12719	125981379	XP_001354693.1		0016787: hydrolase activity; 0000166: nucleotide binding; 0005515: protein binding		0006810: transport; 0051641: cellular localization; 0050789: regulation of biological process; 0015031: protein transport		11
Drosophila pseudoobscura	Profilin	125986885	XP_001357205.1		0005515: protein binding	0005737: cytoplasm; 0005856: cytoskeleton	0006996: organelle organization		5
Drosophila pseudoobscura	GA10407	125979665	XP_001353865.1				0008150: biological_process		3
Drosophila pseudoobscura	GA17427	125811708	XP_001361993.1		0016787: hydrolase activity; 0000166: nucleotide binding; 0005198: structural molecule activity	0043234: protein complex; 0005856: cytoskeleton	0008150: biological_process; 0051258: protein polymerization	dpo04145	12
Drosophila pseudoobscura	GA19673	125810735	XP_001361601.1		0003824: catalytic activity		0008152: metabolic process	dpo00062; dpo00071; dpo00280; dpo00310; dpo00380; dpo00410; dpo00640; dpo00650; dpo01100	1
Drosophila pseudoobscura	GA20986	125811843	XP_001362021.1	SF036511 - ATP citrate synthase, fused large and small subunits [Validated]	0003824: catalytic activity; 0005488: binding; 0000166: nucleotide binding; 0001882: nucleoside binding; 0016740: transferase activity; 0016874: ligase activity	0005737: cytoplasm	0008152: metabolic process; 0005975: carbohydrate metabolic process	dpo00020; dpo01100	11
Drosophila pseudoobscura	GA13539	125811309	XP_001361830.1	SF001594 - pyruvate carboxylase [Validated]	0003824: catalytic activity; 0000166: nucleotide binding; 0001882: nucleoside binding; 0016874: ligase activity; 0019842: vitamin binding; 0031406: carboxylic acid binding	0005737: cytoplasm	0008152: metabolic process; 0005975: carbohydrate metabolic process; 0006066: alcohol metabolic process; 0006082: organic acid metabolic process; 0042180: cellular ketone metabolic process	dpo00020; dpo00620; dpo01100	8
Drosophila pseudoobscura	Adenosylhomocysteinase	125982873	XP_001355202.1	SF001109 - adenosylhomocysteine hydrolase, SAHH type [Validated]	0003824: catalytic activity; 0005488: binding; 0016787: hydrolase activity		0008152: metabolic process; 0006730: one-carbon metabolic process	dpo00270; dpo00450; dpo01100	11
Drosophila pseudoobscura	GA11516	125978457	XP_001353261.1		0000166: nucleotide binding; 0001882: nucleoside binding; 0048037: cofactor binding; 0016491: oxidoreductase activity		0008152: metabolic process; 0055114: oxidation reduction	dpo00071; dpo00280; dpo00410; dpo00640; dpo01100	5
Drosophila pseudoobscura	GA10280	125774761	XP_001358632.1		0000166: nucleotide binding; 0001882: nucleoside binding; 0016787: hydrolase activity	0005737: cytoplasm	0009057: macromolecule catabolic process; 0019538: protein metabolic process	dpo03050	12
Drosophila pseudoobscura	GA18789	125775059	XP_001358781.1		0000166: nucleotide binding; 0001882: nucleoside binding; 0016787: hydrolase activity	0005737: cytoplasm	0009057: macromolecule catabolic process; 0019538: protein metabolic process	dpo03050	11
Drosophila pseudoobscura	GA17461	125981363	XP_001354688.1		0000166: nucleotide binding; 0001882: nucleoside binding; 0016787: hydrolase activity	0005737: cytoplasm	0009057: macromolecule catabolic process; 0019538: protein metabolic process	dpo03050	5
Drosophila pseudoobscura	GA14216	125983472	XP_001355501.1		0000166: nucleotide binding; 0001882: nucleoside binding; 0016787: hydrolase activity	0005737: cytoplasm	0009057: macromolecule catabolic process; 0019538: protein metabolic process	dpo03050	7
Drosophila pseudoobscura	GA13327	125983936	XP_001355733.1		0000166: nucleotide binding; 0001882: nucleoside binding; 0016787: hydrolase activity	0005737: cytoplasm	0009057: macromolecule catabolic process; 0019538: protein metabolic process	dpo03050	4
Drosophila pseudoobscura	GA19652	125980157	XP_001354111.1		0000166: nucleotide binding; 0001882: nucleoside binding; 0016787: hydrolase activity; 0008233: peptidase activity; 0043167: ion binding	0016020: membrane	0009057: macromolecule catabolic process; 0019538: protein metabolic process; 0006508: proteolysis		4
Drosophila pseudoobscura	ATP synthase subunit alpha	125807728	XP_001360504.1		0000166: nucleotide binding; 0001882: nucleoside binding; 0005215: transporter activity; 0016787: hydrolase activity	0016469: proton-transporting two-sector ATPase complex	0009117: nucleotide metabolic process; 0046483: heterocycle metabolic process; 0006810: transport; 0006811: ion transport; 0006818: hydrogen transport	dpo00190; dpo01100	12
Drosophila pseudoobscura	ATP synthase subunit beta	126002169	XP_001352282.1		0005215: transporter activity; 0016787: hydrolase activity; 0000166: nucleotide binding; 0001882: nucleoside binding	0016469: proton-transporting two-sector ATPase complex	0009117: nucleotide metabolic process; 0046483: heterocycle metabolic process; 0006810: transport; 0006811: ion transport; 0006818: hydrogen transport	dpo00190; dpo01100	12
Drosophila pseudoobscura	GA18172	125986963	XP_001357244.1		0030234: enzyme regulator activity		0015031: protein transport; 0009117: nucleotide metabolic process; 0046483: heterocycle metabolic process; 0050789: regulation of biological process; 0065009: regulation of molecular function		11
Drosophila pseudoobscura	GA11682	125981791	XP_001354899.1	SF002291 - adaptor protein complex, beta subunit [Validated]	0005488: binding; 0005215: transporter activity; 0005515: protein binding	0005737: cytoplasm; 0016020: membrane; 0043234: protein complex; 0030119: AP-type membrane coat adaptor complex	0015031: protein transport; 0016192: vesicle-mediated transport; 0051641: cellular localization	dpo04142	1
Drosophila pseudoobscura	GA17362	125773595	XP_001358056.1		0000166: nucleotide binding		0015031: protein transport; 0050789: regulation of biological process		1
Drosophila pseudoobscura	GA17076	125806738	XP_001360146.1		0000166: nucleotide binding		0015031: protein transport; 0050789: regulation of biological process		4
Drosophila pseudoobscura	GA17598	125985719	XP_001356623.1		0000166: nucleotide binding		0015031: protein transport; 0050789: regulation of biological process	dpo04144; dpo04145	2
Drosophila pseudoobscura	GA15406	125986195	XP_001356861.1		0005488: binding; 0005215: transporter activity		0015031: protein transport; 0051641: cellular localization		1
Drosophila pseudoobscura	GA18336	125980516	XP_001354282.1		0016787: hydrolase activity; 0003676: nucleic acid binding; 0000166: nucleotide binding; 0005515: protein binding	0048500: signal recognition particle	0015031: protein transport; 0051641: cellular localization	dpo03060	5
Drosophila pseudoobscura	GA19792	125987139	XP_001357332.1	SF005567 - coatomer, beta' subunit [Validated]	0005198: structural molecule activity; 0005515: protein binding	0005737: cytoplasm; 0016020: membrane; 0043234: protein complex	0016192: vesicle-mediated transport; 0015031: protein transport; 0051641: cellular localization		11
Drosophila pseudoobscura	GA20724	125977468	XP_001352767.1	SF003354 - coatomer, alpha subunit [Validated]	0005198: structural molecule activity; 0005515: protein binding	0005737: cytoplasm; 0016020: membrane; 0043234: protein complex; 0005794: Golgi apparatus; 0031982: vesicle	0016192: vesicle-mediated transport; 0015031: protein transport; 0051641: cellular localization		1
Drosophila pseudoobscura	GA20026	125976920	XP_001352493.1	SF017179 - RNA-induced silencing complex, nuclease component Tudor-SN [Validated]	0016787: hydrolase activity; 0003676: nucleic acid binding; 0005515: protein binding	0031332: RNAi effector complex	0016458: gene silencing		3
Drosophila pseudoobscura	GA21448	125775778	XP_001359062.1		0000166: nucleotide binding; 0001882: nucleoside binding; 0005515: protein binding	0005737: cytoplasm	0019538: protein metabolic process; 0006457: protein folding		12
Drosophila pseudoobscura	GA20046	125981859	XP_001354933.1		0000166: nucleotide binding; 0001882: nucleoside binding; 0005515: protein binding	0005737: cytoplasm	0019538: protein metabolic process; 0006457: protein folding		1
Drosophila pseudoobscura	GA14410	125807291	XP_001360343.1		0000166: nucleotide binding; 0001882: nucleoside binding; 0048037: cofactor binding; 0009055: electron carrier activity; 0016491: oxidoreductase activity		0022900: electron transport chain; 0045333: cellular respiration; 0051186: cofactor metabolic process; 0055114: oxidation reduction	dpo00020; dpo00190; dpo01100	4
Drosophila pseudoobscura	40S ribosomal protein S3a	126002490	XP_001352361.1	SF002224 - ribosomal protein S3Ae [Validated]	0005198: structural molecule activity	0005737: cytoplasm; 0044464: cell part; 0005840: ribosome; 0030529: ribonucleoprotein complex	0032501: multicellular organismal process; 0032502: developmental process; 0006412: translation; 0000003: reproduction	dpo03010	2
Drosophila pseudoobscura	Isocitrate dehydrogenase [NADP]	125980137	XP_001354101.1	SF000108 - isocitrate dehydrogenase (NADP) [Validated]	0043167: ion binding; 0016491: oxidoreductase activity; 0000166: nucleotide binding; 0048037: cofactor binding		0045333: cellular respiration; 0051186: cofactor metabolic process; 0006082: organic acid metabolic process; 0042180: cellular ketone metabolic process; 0055114: oxidation reduction	dpo00020; dpo00480; dpo01100; dpo04146	10
Drosophila pseudoobscura	GA19463	125773913	XP_001358215.1	SF037309 - serine/threonine-protein phosphatase 2A, subunit B55 [Validated]	0030234: enzyme regulator activity	0008287: protein serine/threonine phosphatase complex	0050789: regulation of biological process		5
Drosophila pseudoobscura	Dihydrolipoyl dehydrogenase	125979849	XP_001353957.1		0016491: oxidoreductase activity; 0000166: nucleotide binding; 0001882: nucleoside binding; 0048037: cofactor binding	0005737: cytoplasm	0050789: regulation of biological process; 0065008: regulation of biological quality; 0055114: oxidation reduction	dpo00010; dpo00020; dpo00260; dpo00280; dpo00620; dpo01100	6
Drosophila pseudoobscura	GA16296	125811648	XP_001361963.1	SF002583 - heat shock protein, HSP90/HTPG types [Validated]	0000166: nucleotide binding; 0001882: nucleoside binding; 0005515: protein binding	0005737: cytoplasm	0050896: response to stimulus; 0006457: protein folding		12
Drosophila pseudoobscura	Heat shock protein 83	125978877	XP_001353471.1	SF002583 - heat shock protein, HSP90/HTPG types [Validated]	0000166: nucleotide binding; 0001882: nucleoside binding; 0005515: protein binding	0005737: cytoplasm	0050896: response to stimulus; 0006457: protein folding	dpo04141; dpo04914	12
Drosophila pseudoobscura	RuvB-like helicase 2	125977800	XP_001352933.1	SF006343 - conserved hypothetical protein YDR190c	0000166: nucleotide binding; 0001882: nucleoside binding; 0016787: hydrolase activity; 0004386: helicase activity; 0005515: protein binding; 0030528: transcription regulator activity; 0016740: transferase activity	0005634: nucleus; 0043234: protein complex; 0005694: chromosome; 0016585: chromatin remodeling complex; 0033202: DNA helicase complex	0051276: chromosome organization; 0008283: cell proliferation; 0050789: regulation of biological process; 0006350: transcription; 0006464: protein modification process		6
Drosophila pseudoobscura	GA21160	125811479	XP_001361882.1	SF036407 - selenophosphate synthetase [Validated]	0003824: catalytic activity; 0000166: nucleotide binding; 0001882: nucleoside binding; 0016740: transferase activity			dpo00450; dpo01100	7
Drosophila pseudoobscura	GA21003	125808950	XP_001360932.1		0000166: nucleotide binding	0044464: cell part			2
Drosophila pseudoobscura	GA19632	125773577	XP_001358047.1		0000166: nucleotide binding; 0001882: nucleoside binding			dpo03040; dpo04141; dpo04144	12
Drosophila pseudoobscura	GA20564	125774481	XP_001358499.1		0000166: nucleotide binding; 0001882: nucleoside binding			dpo03040; dpo04141; dpo04144	11
Drosophila pseudoobscura	GA18881	125775103	XP_001358803.1		0000166: nucleotide binding; 0001882: nucleoside binding			dpo03040; dpo04141; dpo04144	12
Drosophila pseudoobscura	GA18066	125778264	XP_001359891.1		0000166: nucleotide binding; 0001882: nucleoside binding			dpo03040; dpo04141; dpo04144	12
Drosophila pseudoobscura	GA17988	125981509	XP_001354758.1		0000166: nucleotide binding; 0001882: nucleoside binding			dpo03060; dpo04141	12
Drosophila pseudoobscura	GA20384	125775187	XP_001358845.1		0000166: nucleotide binding; 0001882: nucleoside binding; 0004386: helicase activity; 0003676: nucleic acid binding; 0016787: hydrolase activity			dpo03040	12
Drosophila pseudoobscura	GA10763	125806961	XP_001360210.1		0000166: nucleotide binding; 0001882: nucleoside binding; 0004386: helicase activity; 0003676: nucleic acid binding; 0016787: hydrolase activity			dpo03040	1
Drosophila pseudoobscura	GA19899	125981645	XP_001354826.1	SF038247 - AAA ATPase, Vps4 type [Validated]	0000166: nucleotide binding; 0001882: nucleoside binding; 0016787: hydrolase activity			dpo04144	2
Drosophila pseudoobscura	GA18869	125775095	XP_001358799.1		0000166: nucleotide binding; 0003676: nucleic acid binding				2
Drosophila pseudoobscura	GA10287	125984017	XP_001355773.1		0000166: nucleotide binding; 0003676: nucleic acid binding				12
Drosophila pseudoobscura	GA18673	125808454	XP_001360757.1		0003676: nucleic acid binding; 0000166: nucleotide binding				7
Drosophila pseudoobscura	GA16624	125980275	XP_001354162.1		0003824: catalytic activity; 0000166: nucleotide binding; 0001882: nucleoside binding; 0016740: transferase activity			dpo00330; dpo01100	11
Drosophila pseudoobscura	GA18827	126002107	XP_001352264.1		0005488: binding				1
Drosophila pseudoobscura	Serine/threonine-protein phosphatase	125773553	XP_001358035.1		0016787: hydrolase activity				1
Drosophila pseudoobscura	GA18477	125773977	XP_001358247.1		0016787: hydrolase activity; 0000166: nucleotide binding			dpo03040	1
Drosophila pseudoobscura	Translationally-controlled tumor protein homolog	125778348	XP_001359932.1	SF001898 - translationally-controlled tumor protein (TCTP)	0043167: ion binding	0005737: cytoplasm; 0005856: cytoskeleton; 0043234: protein complex			11
Drosophila pseudoobscura	GA14020	125983010	XP_001355270.1			0000502: proteasome complex		dpo03050	4
Drosophila pseudoobscura	GA21763	125811564	XP_001361921.1			0005634: nucleus		dpo03040	2
Drosophila pseudoobscura	GA19433	125775143	XP_001358823.1						1
Drosophila pseudoobscura	GA21300	125811363	XP_001361855.1	SF015901 - nascent polypeptide-associated complex, alpha subunit [Validated]					3
Drosophila pseudoobscura	GA21982	125976820	XP_001352443.1						1
Drosophila pseudoobscura	GA22169	125985006	XP_001356267.1						1
Drosophila pseudoobscura	GA20111	125985911	XP_001356719.1						11
Drosophila sechellia	GM21711	195334973	XP_002034151.1		0005198: structural molecule activity	0044464: cell part; 0005840: ribosome	0006412: translation	dse03010	6
Drosophila sechellia	Nucleoside diphosphate kinase	195354502	XP_002043736.1		0000166: nucleotide binding; 0001882: nucleoside binding; 0016740: transferase activity	0005737: cytoplasm	0009116: nucleoside metabolic process; 0009117: nucleotide metabolic process; 0046483: heterocycle metabolic process	dse00230; dse00240; dse01100	10
Drosophila simulans	Heat shock protein 83 (Fragment)	123663	P04810.1	SF002583 - heat shock protein, HSP90/HTPG types [Validated]	0000166: nucleotide binding; 0001882: nucleoside binding; 0005515: protein binding	0005737: cytoplasm	0050896: response to stimulus; 0006457: protein folding		12
Drosophila subobscura	Enolase (Fragment)	2655163	AAB87891.1	SF001400 - enolase [Validated]	0043167: ion binding; 0016829: lyase activity	0005737: cytoplasm; 0043234: protein complex	0005975: carbohydrate metabolic process; 0006066: alcohol metabolic process; 0006091: generation of precursor metabolites and energy		3
Drosophila virilis	GJ16378	195397515	XP_002057374.1	SF000429 - acetyl-CoA acetyltransferase [Validated]	0003824: catalytic activity; 0016740: transferase activity		0008152: metabolic process	dvi00071; dvi00072; dvi00280; dvi00310; dvi00380; dvi00620; dvi00640; dvi00650; dvi00900; dvi01100	1
Drosophila virilis	T-complex polypeptide 20	195402003	XP_002059600.1	SF002584 - molecular chaperone t-complex-type	0000166: nucleotide binding; 0001882: nucleoside binding; 0005515: protein binding	0005737: cytoplasm	0019538: protein metabolic process; 0006457: protein folding		1
Drosophila virilis	GJ17911	195398351	XP_002057785.1		0016209: antioxidant activity; 0016491: oxidoreductase activity		0050789: regulation of biological process; 0065008: regulation of biological quality	dvi00360; dvi01100	2
Drosophila virilis	GJ14728	195402017	XP_002059607.1		0003676: nucleic acid binding; 0043167: ion binding	0044464: cell part; 0005634: nucleus			1
Drosophila virilis	GJ18649	195394107	XP_002055687.1						1
Drosophila willistoni	GK13217	195452366	XP_002073322.1		0003824: catalytic activity		0008152: metabolic process	dwi00030; dwi01100	1
Drosophila willistoni	GK11862	195444922	XP_002070090.1		0016740: transferase activity		0008152: metabolic process		1
Drosophila willistoni	ATP synthase subunit beta	195442758	XP_002069113.1		0005215: transporter activity; 0016787: hydrolase activity; 0000166: nucleotide binding; 0001882: nucleoside binding	0016469: proton-transporting two-sector ATPase complex	0009117: nucleotide metabolic process; 0046483: heterocycle metabolic process; 0006810: transport; 0006811: ion transport; 0006818: hydrogen transport	dwi00190; dwi01100	12
Drosophila willistoni	GK23787	195433004	XP_002064505.1		0000166: nucleotide binding; 0001882: nucleoside binding; 0005515: protein binding	0005737: cytoplasm	0019538: protein metabolic process; 0006457: protein folding		5
Drosophila willistoni	GK21047	195443116	XP_002069285.1		0000166: nucleotide binding; 0001882: nucleoside binding; 0004386: helicase activity; 0003676: nucleic acid binding; 0016787: hydrolase activity				1
Drosophila yakuba	Similar to Drosophila melanogaster CG7461 (Fragment)	38047653	AAR09729.1		0016491: oxidoreductase activity		0008152: metabolic process; 0055114: oxidation reduction		1
Drosophila yakuba	40S ribosomal protein SA	12249035	BAB20387.1		0005198: structural molecule activity	0005737: cytoplasm; 0044464: cell part; 0005840: ribosome; 0030529: ribonucleoprotein complex; 0015935: small ribosomal subunit; 0005634: nucleus	0032501: multicellular organismal process; 0032502: developmental process; 0006412: translation	dya03010	1
Drosophila yakuba	GE10456	195503306	XP_002098597.1		0000166: nucleotide binding; 0003676: nucleic acid binding				1
Homo sapiens	Chromobox protein homolog 3	15082258	NP_009207.2	SF009341 - heterochromatin protein 1 (HP1) [Validated]	0030528: transcription regulator activity; 0003682: chromatin binding; 0005515: protein binding	0005634: nucleus; 0016020: membrane; 0005694: chromosome; 0005856: cytoskeleton	0051276: chromosome organization; 0006350: transcription; 0050789: regulation of biological process		1
Manduca sexta	Enolase (Fragment)	158451657	ABW39189.1		0043167: ion binding; 0016829: lyase activity	0005737: cytoplasm; 0043234: protein complex	0005975: carbohydrate metabolic process; 0006066: alcohol metabolic process; 0006091: generation of precursor metabolites and energy		8
Manduca sexta	Dihydrolipoyl dehydrogenase	6014978	O18480.1	SF000210 - dihydrolipoamide dehydrogenase	0016491: oxidoreductase activity; 0000166: nucleotide binding; 0001882: nucleoside binding; 0048037: cofactor binding	0005737: cytoplasm	0005975: carbohydrate metabolic process; 0006066: alcohol metabolic process; 0006091: generation of precursor metabolites and energy; 0050789: regulation of biological process; 0065008: regulation of biological quality; 0055114: oxidation reduction		12
Manduca sexta	Ribosomal protein L4	268306392	ACY95317.1		0005198: structural molecule activity	0044464: cell part; 0005840: ribosome	0006412: translation		8
Manduca sexta	40S ribosomal protein S7	1351005	P48155.1	SF002123 - ribosomal protein S7	0005198: structural molecule activity	0044464: cell part; 0005840: ribosome; 0030529: ribonucleoprotein complex	0006412: translation		11
Manduca sexta	Ribosomal protein L19	268306430	ACY95336.1		0005198: structural molecule activity	0044464: cell part; 0005840: ribosome; 0030529: ribonucleoprotein complex	0006412: translation		1
Manduca sexta	Ribosomal protein L5	268306434	ACY95338.1		0005198: structural molecule activity; 0003676: nucleic acid binding	0044464: cell part; 0005840: ribosome	0006412: translation		7
Manduca sexta	40S ribosomal protein S3	1350990	P48153.1	SF002112 - ribosomal protein S3	0005198: structural molecule activity; 0003676: nucleic acid binding	0044464: cell part; 0005840: ribosome; 0030529: ribonucleoprotein complex; 0015935: small ribosomal subunit	0006412: translation		11
Manduca sexta	Ribosomal protein L23A	268306478	ACY95360.1		0005198: structural molecule activity; 0003676: nucleic acid binding; 0000166: nucleotide binding	0044464: cell part; 0005840: ribosome; 0030529: ribonucleoprotein complex	0006412: translation		12
Manduca sexta	ADP/ATP translocase	28207648	AAO32325.1	SF002458 - ADP,ATP carrier protein	0005488: binding; 0005215: transporter activity	0005739: mitochondrion; 0016020: membrane	0006810: transport		12
Manduca sexta	V-type proton ATPase catalytic subunit A	401323	P31400.1	SF001291 - vacuolar H(+)-transporting ATPase 69K chain	0000166: nucleotide binding; 0001882: nucleoside binding; 0005215: transporter activity; 0016787: hydrolase activity	0016469: proton-transporting two-sector ATPase complex	0006810: transport; 0006811: ion transport; 0006818: hydrogen transport; 0009117: nucleotide metabolic process; 0046483: heterocycle metabolic process		11
Manduca sexta	V-type proton ATPase subunit H	12585497	Q9U5N0.1	SF032184 - V-type ATPase, subunit H [Validated]	0005488: binding; 0005215: transporter activity; 0016787: hydrolase activity	0005773: vacuole; 0016469: proton-transporting two-sector ATPase complex	0006810: transport; 0006811: ion transport; 0006818: hydrogen transport; 0009117: nucleotide metabolic process; 0046483: heterocycle metabolic process		5
Manduca sexta	Tubulin beta-1 chain	12585365	O17449.1	SF002306 - tubulin	0016787: hydrolase activity; 0000166: nucleotide binding; 0005198: structural molecule activity	0043234: protein complex; 0005856: cytoskeleton	0008150: biological_process; 0051258: protein polymerization		6
Manduca sexta	Iron regulatory protein 1	15418786	AAK39637.1	SF001417 - aconitase A/homoaconitase (aconitate hydratase 1) [Validated]	0051540: metal cluster binding		0008152: metabolic process		7
Manduca sexta	26S protease regulatory subunit 6B	1172638	P46507.1	SF001171 - ATP-dependent 26S proteinase	0000166: nucleotide binding; 0001882: nucleoside binding; 0016787: hydrolase activity	0005737: cytoplasm; 0000502: proteasome complex; 0005634: nucleus	0009057: macromolecule catabolic process; 0019538: protein metabolic process		5
Manduca sexta	26S protease regulatory subunit 8	1709799	P54814.1	SF001171 - ATP-dependent 26S proteinase	0000166: nucleotide binding; 0001882: nucleoside binding; 0016787: hydrolase activity	0005737: cytoplasm; 0000502: proteasome complex; 0005634: nucleus	0009057: macromolecule catabolic process; 0019538: protein metabolic process		5
Manduca sexta	Thioredoxin-like protein	6560635	AAF16695.1	SF000077 - thioredoxin [Validated]	0009055: electron carrier activity; 0016491: oxidoreductase activity		0050789: regulation of biological process; 0065008: regulation of biological quality; 0006662: glycerol ether metabolic process		11
Manduca sexta	Heat shock 70 kDa protein cognate 4	12585261	Q9U639.1	SF002581 - chaperone HSP70	0000166: nucleotide binding; 0001882: nucleoside binding	0005634: nucleus	0050896: response to stimulus		12
Manduca sexta	Heat shock protein 70	29169222	AAO65964.1	SF002581 - chaperone HSP70	0000166: nucleotide binding; 0001882: nucleoside binding		0050896: response to stimulus		4
Manduca sexta	N-ethylmaleimide sensitive fusion protein	6580808	AAF18300.1	SF001172 - AAA ATPase, Nsf/Cdc48/Vcp types [Validated]	0005488: binding; 0000166: nucleotide binding; 0001882: nucleoside binding; 0016787: hydrolase activity				5
Nosema spodopterae	Alpha tubulin (Fragment)	71836135	AAZ42395.1		0016787: hydrolase activity; 0000166: nucleotide binding; 0005198: structural molecule activity	0043234: protein complex; 0005856: cytoskeleton	0008150: biological_process; 0051258: protein polymerization		7
Papilio dardanus	40S ribosomal protein S23	52000789	Q6EV23.1	SF002133 - ribosomal protein, S12p/S12a/S23e/organellar S12 types [Validated]	0005198: structural molecule activity	0044464: cell part; 0005840: ribosome; 0030529: ribonucleoprotein complex; 0015935: small ribosomal subunit	0006412: translation		6
Plutella xylostella	60S ribosomal protein L38	74910327	Q6F450.1	SF002239 - ribosomal protein L38	0005198: structural molecule activity	0044464: cell part; 0005840: ribosome; 0030529: ribonucleoprotein complex	0006412: translation		1
Spodoptera exigua	Phosphorylase	224999285	ACN78408.1	SF000460 - glucan phosphorylase [Validated]	0019842: vitamin binding; 0048037: cofactor binding; 0016740: transferase activity		0005975: carbohydrate metabolic process		4
Spodoptera exigua	Elongation factor 1 beta'	160947856	ABX54737.1	SF003015 - translation elongation factor eEF-1 beta chain	0003676: nucleic acid binding	0005737: cytoplasm; 0043234: protein complex	0006412: translation		12
Spodoptera exigua	Ribosomal protein L10	160947858	ABX54738.1	SF005590 - ribosomal protein L10a/L10e types [Validated]	0005198: structural molecule activity	0044464: cell part; 0005840: ribosome	0006412: translation		1
Spodoptera exigua	Ribosomal protein L6e	161015753	ABX55884.1		0005198: structural molecule activity	0044464: cell part; 0005840: ribosome	0006412: translation		11
Spodoptera exigua	Eukaryotic translation initiation factor 5A	51702278	P62924.1	SF003025 - translation initiation factor eIF-5A [Validated]	0003676: nucleic acid binding; 0043021: ribonucleoprotein binding	0005737: cytoplasm	0006412: translation; 0022411: cellular component disassembly; 0050789: regulation of biological process; 0006464: protein modification process; 0006519: cellular amino acid and derivative metabolic process		12
Spodoptera exigua	Cathepsin L-like cysteine proteinase	118424553	ABK90824.1	SF001182 - papain	0008233: peptidase activity; 0016787: hydrolase activity		0006508: proteolysis		7
Spodoptera exigua	Acyl-CoA desaturase SexiKPSE (Fragment)	20799475	AAM28511.1	SF000344 - acyl-CoA desaturase [Validated]	0016491: oxidoreductase activity	0016020: membrane	0006629: lipid metabolic process; 0055114: oxidation reduction; 0006082: organic acid metabolic process; 0042180: cellular ketone metabolic process; 0044255: cellular lipid metabolic process		4
Spodoptera exigua	Ribosomal protein L7A	161015755	ABX55885.1	SF002165 - ribosomal protein, L7Ab/L7Aa/L7Ae/L8e types/H/ACA ribonucleoprotein complex, NHP2 subunit		0005840: ribosome; 0030529: ribonucleoprotein complex	0042254: ribosome biogenesis		12
Spodoptera exigua	Heat shock protein 90	220028647	ACL77779.1	SF002583 - heat shock protein, HSP90/HTPG types [Validated]	0000166: nucleotide binding; 0001882: nucleoside binding; 0005515: protein binding	0005737: cytoplasm	0050896: response to stimulus; 0006457: protein folding		4
Spodoptera exigua	Heat shock protein 70	223036830	ACM78945.1		0000166: nucleotide binding; 0001882: nucleoside binding; 0005515: protein binding		0050896: response to stimulus; 0006457: protein folding		12
Spodoptera exigua	Activated C kinase 1 receptor	161015757	ABX55886.1		0004871: signal transducer activity; 0016740: transferase activity				8
Spodoptera exigua	Translation elongation factor 2	28627569	AAL83698.1	SF003018 - translation elongation factor 2	0016787: hydrolase activity; 0000166: nucleotide binding; 0003676: nucleic acid binding				12
Spodoptera exigua	Serpin-2	156254836	ABU62829.1		0030234: enzyme regulator activity				1
Spodoptera frugiperda	Scavenger receptor SR-C-like protein	82880638	ABB92836.1		0004871: signal transducer activity; 0001871: pattern binding; 0030246: carbohydrate binding	0016020: membrane	0002376: immune system process; 0050896: response to stimulus		5
Spodoptera frugiperda	Enolase (Fragment)	158451691	ABW39206.1		0043167: ion binding; 0016829: lyase activity	0005737: cytoplasm; 0043234: protein complex	0005975: carbohydrate metabolic process; 0006066: alcohol metabolic process; 0006091: generation of precursor metabolites and energy		9
Spodoptera frugiperda	Glyceraldehyde-3-phosphate dehydrogenase (Fragment)	166012635	ABY77912.1		0016491: oxidoreductase activity; 0000166: nucleotide binding; 0048037: cofactor binding		0005975: carbohydrate metabolic process; 0006066: alcohol metabolic process; 0055114: oxidation reduction		12
Spodoptera frugiperda	Proliferating cell nuclear antigen	21717394	BAC02929.1	SF002090 - DNA polymerase sliding clamp [Validated]	0003676: nucleic acid binding; 0030234: enzyme regulator activity	0043234: protein complex; 0005634: nucleus	0006260: DNA replication; 0050789: regulation of biological process		11
Spodoptera frugiperda	60S ribosomal protein L10a	22001886	Q963B6.1	SF002155 - ribosomal protein, L1p/L1a/L10e/organellar L1 types [Validated]	0005198: structural molecule activity; 0003676: nucleic acid binding	0044464: cell part; 0005840: ribosome; 0030529: ribonucleoprotein complex	0006396: RNA processing; 0006412: translation		9
Spodoptera frugiperda	EIF2 alpha subunit	27462592	AAO15491.1	SF003020 - translation initiation factor eIF-2 alpha chain	0003676: nucleic acid binding	0005737: cytoplasm; 0043234: protein complex	0006412: translation		4
Spodoptera frugiperda	60S ribosomal protein L30	17368248	P58375.1	SF002218 - ribosomal protein L30	0005198: structural molecule activity	0005737: cytoplasm; 0044464: cell part; 0005840: ribosome; 0030529: ribonucleoprotein complex	0006412: translation		12
Spodoptera frugiperda	60S ribosomal protein L18a	21362850	Q8WQI7.1	SF002190 - ribosomal protein L18a [Validated]	0005198: structural molecule activity	0005737: cytoplasm; 0044464: cell part; 0005840: ribosome; 0030529: ribonucleoprotein complex	0006412: translation		11
Spodoptera frugiperda	60S ribosomal protein L28	24418650	Q962T2.1	SF002208 - ribosomal protein L28	0005198: structural molecule activity	0005737: cytoplasm; 0044464: cell part; 0005840: ribosome; 0030529: ribonucleoprotein complex	0006412: translation		12
Spodoptera frugiperda	60S ribosomal protein L31	51701794	Q7KF90.1	SF002212 - ribosomal protein, L31a/L31e types [Validated]	0005198: structural molecule activity	0005737: cytoplasm; 0044464: cell part; 0005840: ribosome; 0030529: ribonucleoprotein complex	0006412: translation		12
Spodoptera frugiperda	60S ribosomal protein L24	52783262	Q962T5.1	SF002175 - ribosomal protein L24	0005198: structural molecule activity	0005737: cytoplasm; 0044464: cell part; 0005840: ribosome; 0030529: ribonucleoprotein complex	0006412: translation		12
Spodoptera frugiperda	40S ribosomal protein S3a	74938351	Q95V35.1	SF002224 - ribosomal protein S3Ae [Validated]	0005198: structural molecule activity	0005737: cytoplasm; 0044464: cell part; 0005840: ribosome; 0030529: ribonucleoprotein complex	0006412: translation		12
Spodoptera frugiperda	60S ribosomal protein L18	74938646	Q962Y8.1	SF002183 - ribosomal protein L18	0005198: structural molecule activity	0005737: cytoplasm; 0044464: cell part; 0005840: ribosome; 0030529: ribonucleoprotein complex	0006412: translation		10
Spodoptera frugiperda	Ribosomal protein L12	16566713	AAL26576.1	SF002179 - ribosomal protein, L11p/L11a/L12e/organellar L11 types [Validated]	0005198: structural molecule activity	0005840: ribosome; 0030529: ribonucleoprotein complex	0006412: translation		9
Spodoptera frugiperda	Ribosomal protein L14	15213764	AAK92157.1	SF029227 - ribosomal protein L14	0005198: structural molecule activity	0044464: cell part; 0005840: ribosome	0006412: translation		12
Spodoptera frugiperda	Ribosomal protein L21	15213768	AAK92159.1	SF002194 - ribosomal protein L21	0005198: structural molecule activity	0044464: cell part; 0005840: ribosome	0006412: translation		12
Spodoptera frugiperda	Ribosomal protein L22	15213770	AAK92160.1		0005198: structural molecule activity	0044464: cell part; 0005840: ribosome	0006412: translation		12
Spodoptera frugiperda	Ribosomal protein L26	15213774	AAK92162.1	SF002204 - ribosomal protein L26	0005198: structural molecule activity	0044464: cell part; 0005840: ribosome	0006412: translation		9
Spodoptera frugiperda	Ribosomal protein L35A	15213788	AAK92169.1		0005198: structural molecule activity	0044464: cell part; 0005840: ribosome	0006412: translation		12
Spodoptera frugiperda	Ribosomal protein L36A	15213790	AAK92170.1	SF002220 - ribosomal protein L36	0005198: structural molecule activity	0044464: cell part; 0005840: ribosome	0006412: translation		1
Spodoptera frugiperda	Ribosomal protein S19	15213826	AAK92188.1	SF002143 - ribosomal protein S19	0005198: structural molecule activity	0044464: cell part; 0005840: ribosome	0006412: translation		3
Spodoptera frugiperda	Ribosomal protein S26	15213838	AAK92194.1	SF002153 - ribosomal protein S26	0005198: structural molecule activity	0044464: cell part; 0005840: ribosome	0006412: translation		2
Spodoptera frugiperda	Ribosomal protein S30	15213844	AAK92197.1	SF029231 - ubiquitin-like protein / rat ribosomal protein S30	0005198: structural molecule activity	0044464: cell part; 0005840: ribosome	0006412: translation		11
Spodoptera frugiperda	60S acidic ribosomal protein P1	18253043	AAL62466.1	SF002170 - ribosomal protein L12P	0005198: structural molecule activity	0044464: cell part; 0005840: ribosome	0006412: translation		10
Spodoptera frugiperda	60S acidic ribosomal protein P2	18253045	AAL62467.1	SF002170 - ribosomal protein L12P	0005198: structural molecule activity	0044464: cell part; 0005840: ribosome	0006412: translation		12
Spodoptera frugiperda	Ribosomal protein L19 (Fragment)	23573623	AAN38747.1		0005198: structural molecule activity	0044464: cell part; 0005840: ribosome	0006412: translation		1
Spodoptera frugiperda	Ribosomal protein S20	15213828	AAK92189.1	SF002128 - ribosomal protein, S10p/S10a/S20e/organellar S10 types [Validated]	0005198: structural molecule activity	0044464: cell part; 0005840: ribosome; 0015935: small ribosomal subunit	0006412: translation		12
Spodoptera frugiperda	Ribosomal protein L27A	15213766	AAK92158.1	SF002174 - ribosomal protein, 15L type [Validated]	0005198: structural molecule activity	0044464: cell part; 0005840: ribosome; 0030529: ribonucleoprotein complex	0006412: translation		10
Spodoptera frugiperda	Ribosomal protein L27	15213776	AAK92163.1	SF002205 - ribosomal protein L27	0005198: structural molecule activity	0044464: cell part; 0005840: ribosome; 0030529: ribonucleoprotein complex	0006412: translation		10
Spodoptera frugiperda	Ribosomal protein S11	15213810	AAK92180.1		0005198: structural molecule activity	0044464: cell part; 0005840: ribosome; 0030529: ribonucleoprotein complex	0006412: translation		12
Spodoptera frugiperda	40S ribosomal protein S12	15213812	AAK92181.1	SF002132 - ribosomal protein S12	0005198: structural molecule activity	0044464: cell part; 0005840: ribosome; 0030529: ribonucleoprotein complex	0006412: translation		12
Spodoptera frugiperda	Ribosomal protein S15A	15213820	AAK92185.1	SF002126 - 30S ribosomal protein S8 [Validated]	0005198: structural molecule activity	0044464: cell part; 0005840: ribosome; 0030529: ribonucleoprotein complex	0006412: translation		10
Spodoptera frugiperda	Ribosomal protein L3	18253047	AAL62468.1	SF002160 - ribosomal protein L3	0005198: structural molecule activity	0044464: cell part; 0005840: ribosome; 0030529: ribonucleoprotein complex	0006412: translation		9
Spodoptera frugiperda	40S ribosomal protein S6	20139899	Q95V32.1	SF002129 - ribosomal protein S6e [Validated]	0005198: structural molecule activity	0044464: cell part; 0005840: ribosome; 0030529: ribonucleoprotein complex	0006412: translation		12
Spodoptera frugiperda	60S ribosomal protein L13	21759389	Q962U1.1	SF002221 - ribosomal protein L13	0005198: structural molecule activity	0044464: cell part; 0005840: ribosome; 0030529: ribonucleoprotein complex	0006412: translation		12
Spodoptera frugiperda	Ribosomal protein L15	27462516	AAO15464.1	SF002222 - ribosomal protein L15	0005198: structural molecule activity	0044464: cell part; 0005840: ribosome; 0030529: ribonucleoprotein complex	0006412: translation		12
Spodoptera frugiperda	60S ribosomal protein L13a	31340318	Q962U0.1	SF002181 - ribosomal protein, L13p/L13Aa/L16e/organellar L13 types [Validated]	0005198: structural molecule activity	0044464: cell part; 0005840: ribosome; 0030529: ribonucleoprotein complex	0006412: translation		12
Spodoptera frugiperda	40S ribosomal protein S7	49036475	Q962S0.1	SF002123 - ribosomal protein S7	0005198: structural molecule activity	0044464: cell part; 0005840: ribosome; 0030529: ribonucleoprotein complex	0006412: translation		6
Spodoptera frugiperda	60S ribosomal protein L32	51701837	Q962T1.1	SF002217 - ribosomal protein L32	0005198: structural molecule activity	0044464: cell part; 0005840: ribosome; 0030529: ribonucleoprotein complex	0006412: translation		10
Spodoptera frugiperda	40S ribosomal protein S13	54039367	Q962R6.3	SF002136 - ribosomal protein S13	0005198: structural molecule activity	0044464: cell part; 0005840: ribosome; 0030529: ribonucleoprotein complex	0006412: translation		7
Spodoptera frugiperda	40S ribosomal protein S16	54039446	Q95V31.1	SF002127 - ribosomal protein, S9p/S9a/S16e/organellar S9 types [Validated]	0005198: structural molecule activity	0044464: cell part; 0005840: ribosome; 0030529: ribonucleoprotein complex	0006412: translation		10
Spodoptera frugiperda	40S ribosomal protein S8	54039568	Q8WQI5.1	SF002125 - ribosomal protein S8 [Validated]	0005198: structural molecule activity	0044464: cell part; 0005840: ribosome; 0030529: ribonucleoprotein complex	0006412: translation		12
Spodoptera frugiperda	40S ribosomal protein S24	20140134	Q962Q6.1	SF002145 - ribosomal protein S24	0005198: structural molecule activity; 0000166: nucleotide binding	0044464: cell part; 0005840: ribosome; 0030529: ribonucleoprotein complex	0006412: translation		11
Spodoptera frugiperda	40S ribosomal protein S18	54039447	Q962R1.1	SF002134 - ribosomal protein, S13p/S13a/S18e/organellar S13 types [Validated]	0005198: structural molecule activity; 0003676: nucleic acid binding	0005737: cytoplasm; 0044464: cell part; 0005840: ribosome; 0030529: ribonucleoprotein complex	0006412: translation		12
Spodoptera frugiperda	60S ribosomal protein L9	21759393	Q963B7.1	SF002162 - ribosomal protein, L6p/L6a/L9e/organellar L9 types [Validated]	0005198: structural molecule activity; 0003676: nucleic acid binding	0044464: cell part; 0005840: ribosome; 0030529: ribonucleoprotein complex	0006412: translation		12
Spodoptera frugiperda	60S ribosomal protein L11	31340369	Q962U2.1	SF002161 - ribosomal protein, L5p/L5a/L11e/organellar L5 types [Validated]	0005198: structural molecule activity; 0003676: nucleic acid binding	0044464: cell part; 0005840: ribosome; 0030529: ribonucleoprotein complex	0006412: translation		12
Spodoptera frugiperda	40S ribosomal protein S4	74844658	Q95V34.1	SF002116 - ribosomal protein S4a/S4e [Validated]	0005198: structural molecule activity; 0003676: nucleic acid binding	0044464: cell part; 0005840: ribosome; 0030529: ribonucleoprotein complex	0006412: translation		12
Spodoptera frugiperda	Ribosomal protein S15	15213818	AAK92184.1	SF002144 - ribosomal protein, S19p/S19a/S15e/organellar S19 types [Validated]	0005198: structural molecule activity; 0003676: nucleic acid binding	0044464: cell part; 0005840: ribosome; 0030529: ribonucleoprotein complex; 0015935: small ribosomal subunit	0006412: translation		6
Spodoptera frugiperda	Ribosomal protein S3	16566719	AAL26578.1	SF002112 - ribosomal protein S3	0005198: structural molecule activity; 0003676: nucleic acid binding	0044464: cell part; 0005840: ribosome; 0030529: ribonucleoprotein complex; 0015935: small ribosomal subunit	0006412: translation		12
Spodoptera frugiperda	Ribosomal protein S5	16566728	AAL26581.1	SF002122 - ribosomal protein, S7p/S7a/S5e/organellar S7 types [Validated]	0005198: structural molecule activity; 0003676: nucleic acid binding	0044464: cell part; 0005840: ribosome; 0030529: ribonucleoprotein complex; 0015935: small ribosomal subunit	0006412: translation		11
Spodoptera frugiperda	Ribosomal protein S2	27260896	AAN86048.1	SF002120 - ribosomal protein S5p/S5a/S2e/organellar S5 [Validated]	0005198: structural molecule activity; 0003676: nucleic acid binding	0044464: cell part; 0005840: ribosome; 0030529: ribonucleoprotein complex; 0015935: small ribosomal subunit	0006412: translation		12
Spodoptera frugiperda	Ribosomal protein L7	18253049	AAL62469.1	SF002166 - ribosomal protein L30a/L7e [Validated]	0005198: structural molecule activity; 0030528: transcription regulator activity	0044464: cell part; 0005840: ribosome; 0030529: ribonucleoprotein complex	0006412: translation		9
Spodoptera frugiperda	Ubiquitin-40S ribosomal protein S27a precursor	302393761	P68203.2	SF038431 - ribosomal protein S27Ae [Validated]	0005198: structural molecule activity; 0043167: ion binding	0005737: cytoplasm; 0044464: cell part; 0005840: ribosome; 0030529: ribonucleoprotein complex; 0005634: nucleus	0006412: translation		3
Spodoptera frugiperda	Ribosomal protein S27	15213840	AAK92195.1	SF002154 - ribosomal protein, S27a/S27e types [Validated]	0005198: structural molecule activity; 0043167: ion binding	0044464: cell part; 0005840: ribosome; 0030529: ribonucleoprotein complex	0006412: translation		9
Spodoptera frugiperda	Elongation factor 1-alpha (Fragment)	21542036	Q26487.1		0016787: hydrolase activity; 0000166: nucleotide binding; 0003676: nucleic acid binding	0005737: cytoplasm	0006412: translation		12
Spodoptera frugiperda	46 kDa FK506-binding nuclear protein	2499773	Q26486.1	SF001473 - peptidylprolyl isomerase FPR3	0003676: nucleic acid binding; 0016853: isomerase activity	0005634: nucleus	0006457: protein folding		12
Spodoptera frugiperda	P27BBP/eIF6-like	82880642	ABB92838.1	SF006413 - translation initiation factor 6 [Validated]	0043021: ribonucleoprotein binding		0006996: organelle organization; 0042254: ribosome biogenesis; 0065003: macromolecular complex assembly		1
Spodoptera frugiperda	Arp2/3 complex p21 subunit	283580029	ADB27912.1	SF016315 - actin-related protein 2/3 complex, subunit 3 [Validated]		0005856: cytoskeleton	0006996: organelle organization; 0050789: regulation of biological process; 0051258: protein polymerization; 0065008: regulation of biological quality		3
Spodoptera frugiperda	Casein kinase II subunit alpha	13628721	O76484.1	SF000564 - kinase-related transforming protein	0016740: transferase activity; 0000166: nucleotide binding; 0001882: nucleoside binding		0008150: biological_process; 0006464: protein modification process; 0006793: phosphorus metabolic process		7
Spodoptera frugiperda	Triosephosphate isomerase (Fragment)	256859756	ACV32065.1		0003824: catalytic activity; 0016853: isomerase activity		0008152: metabolic process		11
Spodoptera frugiperda	Putative CAD trifunctional protein (Fragment)	158451313	ABW39017.1		0003824: catalytic activity; 0016874: ligase activity; 0000166: nucleotide binding; 0001882: nucleoside binding		0008152: metabolic process; 0006082: organic acid metabolic process; 0006519: cellular amino acid and derivative metabolic process; 0009308: amine metabolic process; 0042180: cellular ketone metabolic process; 0006807: nitrogen compound metabolic process		2
Spodoptera frugiperda	60S acidic ribosomal protein P0	18253041	AAL62465.1	SF002168 - acidic ribosomal protein P0	0005198: structural molecule activity	0044464: cell part; 0005840: ribosome; 0030529: ribonucleoprotein complex	0042254: ribosome biogenesis; 0006412: translation		12
Spodoptera frugiperda	Heat shock cognate 70 protein	27260894	AAN86047.1	SF002581 - chaperone HSP70	0000166: nucleotide binding; 0001882: nucleoside binding		0050896: response to stimulus		12
Spodoptera frugiperda	90-kDa heat shock protein HSP83	12005809	AAG44630.1	SF002583 - heat shock protein, HSP90/HTPG types [Validated]	0000166: nucleotide binding; 0001882: nucleoside binding; 0005515: protein binding	0005737: cytoplasm	0050896: response to stimulus; 0006457: protein folding		12
Spodoptera frugiperda	Twinstar (Fragment)	23573627	AAN38749.1		0005515: protein binding	0044464: cell part			11
Spodoptera frugiperda	Moesin	122920502	2I1J_A	SF002305 - ezrin/radixin/moesin [Validated]	0005515: protein binding; 0005488: binding	0005737: cytoplasm; 0005856: cytoskeleton; 0016020: membrane			12
Spodoptera frugiperda	40S ribosomal protein S10	20140136	Q962R9.1	SF002130 - ribosomal protein S10		0005737: cytoplasm; 0005840: ribosome; 0030529: ribonucleoprotein complex			3
Spodoptera frugiperda	40S ribosomal protein S25	51316900	Q962Q5.1	SF002150 - ribosomal protein S25		0005840: ribosome; 0030529: ribonucleoprotein complex			10
Spodoptera frugiperda	LEA-like protein (Fragment)	27260900	AAN86050.1						5
Spodoptera littoralis	Delta-9 desaturase	34538647	AAQ74258.1	SF000344 - acyl-CoA desaturase [Validated]	0043167: ion binding; 0016491: oxidoreductase activity	0016020: membrane; 0005783: endoplasmic reticulum	0006629: lipid metabolic process; 0055114: oxidation reduction; 0006082: organic acid metabolic process; 0042180: cellular ketone metabolic process; 0044255: cellular lipid metabolic process		3
Spodoptera littoralis	Actin (Fragment)	1703159	Q11212.1		0000166: nucleotide binding; 0001882: nucleoside binding; 0005515: protein binding	0005737: cytoplasm; 0005856: cytoskeleton			1
Spodoptera litura	TIA-1-related RNA binding protein	226528044	BAH56564.1		0000166: nucleotide binding; 0003676: nucleic acid binding				3
Spodoptera litura	Heat shock protein 90	301070140	ADK55516.1	SF002583 - heat shock protein, HSP90/HTPG types [Validated]					6
Spodoptera litura	Heat shock protein 90 cognate (Fragment)	301070142	ADK55517.1						2
Spodoptera litura	Small heat shock protein	301070148	ADK55520.1						1
Spodoptera litura	Small heat shock protein	301070150	ADK55521.1						11
Spodoptera litura	Small heat shock protein	301070156	ADK55524.1						1
Spodoptera litura NPV	Ribonucleoside-diphosphate reductase	15617495	NP_258291.1	SF000356 - ribonucleoside-diphosphate reductase class I, large subunit	0000166: nucleotide binding; 0001882: nucleoside binding; 0016491: oxidoreductase activity; 0005515: protein binding	0005737: cytoplasm; 0043234: protein complex	0006260: DNA replication; 0055114: oxidation reduction		2
Spodoptera litura NPV	Ribonucleotide reductase small subunit homolog	15617531	NP_258331.1	SF000355 - ribonucleoside-diphosphate reductase class I, small subunit [Validated]	0043167: ion binding; 0016491: oxidoreductase activity		0009117: nucleotide metabolic process; 0055114: oxidation reduction		6
Spodoptera litura NPV	35kDa protein	2462670	CAA71304.1	SF003625 - Autographa californica nuclear polyhedrosis virus early 35K protein	0030234: enzyme regulator activity		0016265: death; 0050789: regulation of biological process		5
Strongylocentrotus purpuratus	PREDICTED: similar to beta-adaptin Drosophila 1 isoform 7	115693323	XP_001187613.1						2
