# Supplementary material for: Quantitative Proteomics of Spodoptera frugiperda Cells during Growth and Baculovirus Infection
Source: PLoS One. 2011 Oct 18;6(10):e26444. doi: 10.1371/journal.pone.0026444 (PMC3196586; doi:10.1371/journal.pone.0026444)
Supplement: Table S2 — Quantitative and statistical information on proteins with changed expression levels along culture growth. (XLS) [file pone.0026444.s005.xls]

## Sheet: sheet1
Table S2	Quantitative and statistical information on proteins with changed expression levels along culture growth.
Database species	GI number	Name	lnRc	S.D.	Rc	S.D.	n	Enrichment	S.D.	n	Location/sig1./sig.2 (all data)	Location/sig1./sig.2 (cutoff 1)	Location/sig1./sig.2 (cutoff 0.5)	Suggested regulation
Drosophila grimshawi	195051749	aldehyde dehydrogenase	-1.77337	0.446572	0.16976	0.07581	1	76.3593	1.89278	3	95%/0.95/-	95%/0.95/-	95%/0.95/-	up
Drosophila pseudoobscura	125807113	large subunit ribosomal protein 19e	-1.15674	0.0982547	0.314508	0.0309019	3	68.3544	1.20451	3	95%/0.99/0.99	95%/0.99/0.99	95%/0.99/0.99	up
Drosophila pseudoobscura	125981509	70kDa heat shock protein 5	-0.737122	0.151826	0.478489	0.0726472	3	53.1616	2.15324	3	68%/0.99/0.99	68%/0.95/0.95	95%/0.95/0.95	up
Manduca sexta	6014978	pyruvate dehydrogenase complex, E3	-0.488199	0.193978	0.613731	0.11905	3	41.9629	1.58993	3	68%/0.95/0.95	68%/0.95/0.95	68%/0.95/0.95	up
Drosophila pseudoobscura	125811648	Tumor necrosis factor receptor associated protein 1	-0.298678	0.144392	0.741798	0.10711	3	61.3527	0.41131	3	-	-	68%/0.95/0.95	up
Spodoptera frugiperda	15213774	large subunit ribosomal protein 26	0.619049	0.1465	1.85716	0.272074	3	59.2668	2.71453	3	-	68%/0.95/0.95	68%/0.95/0.95	down
Bombyx mori	112984274	large subunit ribosomal protein 23	0.644622	0.147589	1.90527	0.281196	3	48.4747	1.87137	3	-	68%/0.95/0.95	68%/0.95/0.95	down
Bombyx mori	153791817	S-adenosyl-L-homocysteine hydrolase	0.708715	0.159564	2.03138	0.324136	3	76.8519	1.82447	3	68%/0.95/0.95	68%/0.95/0.95	68%/0.95/0.95	down
Bombyx mori	114051868	hydroxysteroid dehydrogenase	1.12539	0.224078	3.0814	0.690475	1	56.1404	4.52571	1	-	95%/-/-	95%/-/-	down
Drosophila pseudoobscura	125773553	protein phosphatase 1c	1.27348	0.223514	3.57326	0.798673	1	53.4884	4.57264	1	95%/-/-	95%/-/-	95%/-/-	down
Anopheles gambiae str. PEST	58381374	AGAP000672-PA: putatively GTPase	2.37145	0.209025	10.7129	2.23926	1	47.8469	4.58649	1	95%/-/-	95%/-/-	95%/-/-	down
Anopheles gambiae str. PEST	158291584	6-phosphogluconate dehydrogenase	2.87651	0.206462	17.7523	3.66518	1	45.8716	4.56368	1	95%/-/-	95%/-/-	95%/-/-	down
Bombyx mori	153792270	malic enzyme	3.03485	0.227755	20.7979	4.73683	1	26.5957	3.58823	1	95%/-/-	95%/-/-	95%/-/-	down
viral protein detected in the comparison of infected cultures at low and high CD.
Database species	GI number	Name	lnRc	S.D.	Rc	S.D.	n	Enrichment	S.D.	n	Location/sig1./sig.2 (all data)	Location/sig1./sig.2 (cutoff 1)	Location/sig1./sig.2 (cutoff 0.5)	Suggested regulation
	9630874	late expression factor 3	-0.570013	0.20077	0.565518	0.113539	3	46.1753	0.901032	3	-	68%/0.95/0.95	68%/0.95/0.95	down
