# Supplementary material for: Quantitative Proteomics of Spodoptera frugiperda Cells during Growth and Baculovirus Infection
Source: PLoS One. 2011 Oct 18;6(10):e26444. doi: 10.1371/journal.pone.0026444 (PMC3196586; doi:10.1371/journal.pone.0026444)
Supplement: Table S3 — Quantitative and statistical information on proteins with changed expression levels as a response to infection (globally). (XLS) [file pone.0026444.s006.xls]

## Sheet: sheet1
Table S3	Quantitative and statistical information on proteins with changed expression levelsas a response to infection (globally).
Database species	GI number	Name	lnRc	S.D.	Rc	S.D.	n	Enrichment	S.D.	n	Location/sig1./sig.2 (all data)	Location/sig1./sig.2 (cutoff 1)	Location/sig1./sig.2 (cutoff 0.5)	Suggested regulation	Previous	CD
Spodoptera exigua	224999285	glycogen phosphorylase	-2.4262	1.552	0.0883721	0.137153	1	46.5116	4.30096	1	95%/-/-	-	-	down	down	HCD
Bombyx mori	114053117	eukaryotic translation initiation factor 3K	-1.54456	0.143655	0.213405	0.0306568	2	48.7451	3.30527	2	95%/0.95/0.95	95%/0.95/0.95	95%/0.95/0.95	down	down	LCD
Bombyx mori	112983254	eukaryotic translation initiation factor 3D	-1.38229	0.5648	0.251002	0.141766	3	59.8796	6.70454	3	95%/0.95/0.95	95%/0.95/0.95	-	down	down	HCD
Bombyx mori	112983366	endoplasmic reticulum protein 57	-0.724772	0.531616	0.484435	0.257534	6	68.9447	5.25892	6	68%/0.95/0.95	68%/0.95/0.95	-	down
Bombyx mori	114052170	eukaryotic translation initiation factor 6	-0.584988	0.138743	0.557112	0.0772952	3	49.1952	1.86343	3	68%/0.99/0.99	68%/0.99/0.99	68%/0.99/0.99	down	down	LCD
Bombyx mori	163838692	Mod(Mdg4)-heS00531	-0.504386	0.251676	0.603876	0.151981	6	47.9925	0.877781	6	-	-	68%/0.99/0.99	down	down	LCD
Manduca sexta	268306392	large subunit ribosomal protein 4	0.668704	0.24782	1.95171	0.483672	5	44.511	10.8016	4	-	68%/0.99/0.95	68%/0.99/0.95	up	up	LCD
Drosophila grimshawi	195051749	aldehyde dehydrogenase	1.04763	0.377066	2.85089	1.07497	3	75.0907	0.976913	5	68%/0.99/0.95	68%/0.99/0.95	68%/0.99/0.95	up
Drosophila pseudoobscura	125980516	signal recognition particle 54	1.13889	0.198013	3.1233	0.618454	1	55.9471	4.26086	1	-	-	95%/-/-	up
Spodoptera litura	301070150	small heat shock protein	1.14405	0.568706	3.13947	1.78544	6	50.4024	3.4774	6	68%/0.99/0.99	68%/0.99/0.99	-	up	up	LCD
Bombyx mori	153791817	S-adenosyl-L-homocysteine hydrolase	1.19926	1.0545	3.31767	3.49849	6	75.6817	3.24426	6	68%/0.95/0.95	-	-	up	up	HCD
Drosophila melanogaster	21355917	calponin-like protein	2.38555	0.0858499	10.865	0.932763	4	53.7683	1.71052	2	95%/0.99/0.99	95%/0.99/0.99	95%/0.99/0.99	up	up	HCD
Anopheles gambiae str. PEST	158291795	aldehyde dehydrogenase	5.03602	0.151795	153.857	23.3547	1	76.3593	1.89278	3	95%/0.99/-	95%/0.99/-	95%/0.99/-	up	up	HCD
Spodoptera frugiperda	52783262	large subunit ribosomal protein 24	5.69731	0.254036	298.064	75.7189	1	54.6745	11.1828	3	95%/0.99/-	95%/0.99/-	95%/0.99/-	up	up	HCD
