# Supplementary material for: Quantitative Proteomics of Spodoptera frugiperda Cells during Growth and Baculovirus Infection
Source: PLoS One. 2011 Oct 18;6(10):e26444. doi: 10.1371/journal.pone.0026444 (PMC3196586; doi:10.1371/journal.pone.0026444)
Supplement: Table S4 — Quantitative and statistical information on proteins with changed expression levels as a response to infection at low cell density. (XLS) [file pone.0026444.s007.xls]

## Sheet: sheet 1
Table S4	Quantitative and statistical information on proteins with changed expression levels as a response to infection at low cell density.
Database species	GI number	Name	lnRc	S.D.	Rc	S.D.	n	Enrichment	S.D.	n	Location/sig1./sig.2 (all data)	Location/sig1./sig.2 (cutoff 1)	Location/sig1./sig.2 (cutoff 0.5)	Suggested regulation
Spodoptera litura	301070150	small heat shock protein	-1.76421	0.606392	0.171321	0.103888	3	49.0978	3.91281	3	95%/0.95/0.95	95%/0.95/0.95	-	up
Manduca sexta	268306392	large subunit ribosomal protein 4	-0.988932	0.10958	0.371974	0.0407608	3	32.4756	0.596389	2	-	95%/0.99/-	95%/0.99/0.95	up
Anopheles gambiae str. PEST	58381447	S-adenosyl-L-homocysteine hydrolase	-0.763201	0.338926	0.466172	0.157998	2	50.2256	3.38498	3	-	-	95%/0.95/-	up
Bombyx mori	112982743	elongation factor 1b	-0.65329	0.265452	0.520331	0.138123	2	50.0979	3.06118	3	-	-	95%/0.95/-	up
Bombyx mori	112984012	70 kD heat shock cognate protein	-0.512453	0.210193	0.599025	0.125911	3	47.0844	1.54875	3	-	68%/0.95/0.95	68%/0.95/0.95	up
Manduca sexta	6014978	pyruvate dehydrogenase complex, E3	-0.334848	0.141624	0.715447	0.101324	3	44.9094	2.23629	3	-	-	68%/0.95/0.95	up
Anopheles gambiae str. PEST	58383567	small subunit ribosomal protein 14b	0.485842	0.140854	1.62554	0.228964	3	61.5385	3.07465	3	-	68%/0.95/0.95	68%/0.95/0.95	down
Bombyx mori	114052170	eukaryotic translation initiation factor 6	0.584988	0.138743	1.79497	0.249039	3	49.1952	1.86343	3	68%/0.99/0.99	68%/0.95/0.95	68%/0.95/0.95	down
Bombyx mori	163838692	Mod(Mdg4)-heS00531	0.601364	0.122023	1.82461	0.222644	3	47.477	0.569722	3	68%/0.99/0.99	68%/0.99/0.99	68%/0.95/0.95	down
Drosophila pseudoobscura	126002490	small subunit ribosomal protein 3Ae	0.764157	0.185512	2.14718	0.398329	1	57.3257	0.758181	3	-	-	95%/0.95/-	down
Manduca sexta	6560635	thioredoxin-like protein	0.794061	0.226088	2.21236	0.500188	3	49.8264	6.50364	3	68%/0.95/0.95	68%/0.95/0.95	95%/0.95/0.95	down
Drosophila melanogaster	17136240	kinesin heavy chain	0.95532	0.0910131	2.5995	0.236589	2	83.9228	1.72281	1	-	95%/0.95/-	95%/0.95/-	down
Bombyx mori	114053117	eukaryotic translation initiation factor 3K	1.54456	0.143655	4.68591	0.673156	2	48.7451	3.30527	2	95%/0.95/0.95	95%/0.95/0.95	95%/0.95/0.95	down
