# Supplementary material for: Quantitative Proteomics of Spodoptera frugiperda Cells during Growth and Baculovirus Infection
Source: PLoS One. 2011 Oct 18;6(10):e26444. doi: 10.1371/journal.pone.0026444 (PMC3196586; doi:10.1371/journal.pone.0026444)
Supplement: Table S5 — Quantitative and statistical information on proteins with changed expression levels as a response to infection at high cell density. (XLS) [file pone.0026444.s008.xls]

## Sheet: sheet 1
Table S5	Quantitative and statistical information on proteins with changed expression levels as a response to infection at high cell density.
Database species	GI number	Name	lnRc	S.D.	Rc	S.D.	n	Enrichment	S.D.	n	Location/sig1./sig.2 (all data)	Location/sig1./sig.2 (cutoff 1)	Location/sig1./sig.2 (cutoff 0.5)	Suggested regulation
Spodoptera exigua	224999285	glycogen phosphorylase	-2.4262	1.552	0.0883721	0.137153	1	46.5116	4.30096	1	95%/-/-	-	-	down
Bombyx mori	112983254	eukaryotic translation initiation factor 3 subunit D	-1.38229	0.5648	0.251002	0.141766	3	59.8796	6.70454	3	95%/0.95/0.95	95%/0.95/0.95	-	down
Drosophila pseudoobscura	125807113	large subunit ribosomal protein L19e	-1.12279	0.0971633	0.32537	0.031614	2	68.3544	1.20451	3	68%/0.99/0.99	68%/0.99/0.99	95%/0.99/0.99	down
Drosophila melanogaster	24585673	histone H2A	-1.03388	0.412139	0.355625	0.146567	3	53.271	1.74688	3	68%/0.95/0.95	68%/0.95/0.95	68%/0.95/0.95	down
Spodoptera frugiperda	16566719	ribosomal protein S3	-0.659884	0.216742	0.516911	0.112036	3	63.9315	2.73584	3	68%/0.95/0.95	68%/0.95/0.95	68%/0.95/0.95	down
Bombyx mori	153791817	S-adenosyl-L-homocysteine hydrolase	0.758107	0.112136	2.13423	0.239323	3	76.8519	1.82447	3	68%/0.99/0.99	68%/0.99/0.99	68%/0.99/0.99	up
Drosophila melanogaster	21355917	calponin-like protein Chd64	3.06347	0.15376	21.4017	3.29074	1	61.2403	1.27476	1	95%/-/-	95%/-/-	95%/-/-	up
Anopheles gambiae str. PEST	158291795	aldehyde dehydrogenase	5.03602	0.151795	153.857	23.3547	1	76.3593	1.89278	3	95%/0.99/-	95%/0.99/-	95%/0.99/-	up
Spodoptera frugiperda	52783262	60S ribosomal protein L24	5.69731	0.254036	298.064	75.7189	1	54.6745	11.1828	3	95%/0.99/-	95%/0.99/-	95%/0.99/-	up
